# Supplementary material for: Characterization of genome-wide SNPs for the water flea Daphnia pulicaria generated by genotyping-by-sequencing (GBS)
Source: Sci Rep. 2016 Jun 27;6:28569. doi: 10.1038/srep28569 (PMC4921830; doi:10.1038/srep28569)
Supplement: Supplementary Dataset 1 [file srep28569-s1.xls]

## Sheet: Appendix 1
Manuscript title: Characterization of genome-wide SNPs for the water flea Daphnia pulicaria generated by genotyping-by-sequencing (GBS)
Author list: Joaquín Muñoz, Anurag Chaturvedi, Luc De Meester and Lawrence J Weider
Description: This supplementary information (table format) contains the list of genes obtained from annotations, highlighting (in yellow) those SNPs positions within coding regions.
This will give the option to design specific primers to target for particular genes, which can be under selection.
Variant position within scaffold	SNP within Gene?	Scaffold #	Variant_ID	Gene_JGI_ID	Begin	End	Or	KOG_JGI	Enzyme_JGI	Description_JGI	KOG_EMBL	Enzyme_EMBL_.from_meNOG.	Orthologous_Group_.meNOG._EMBL	GeneOntology_JGI	Tandem_ID	ARP1_OID	ARP1_desc	ARP2_OID	ARP2_desc	Arthr_OrthoDB_id	Drosophila_Orthologs	Metaz_OrthoDB_id	Mus_Orthologs	Homo_Orthologs	Prot.domains	FlyBase_id_representative_homolog	interprot_representative_homolog	interprot_desc_representative_homolog	ANNOTATION_SYMBOL_representative_homolog	GO_BIOLOGICAL_PROCESS_representative_homolog	GO_MOLECULAR_FUNCTION_representative_homolog	INTERPRO_DOMAINS_representative_homolog	NAME_representative_homolog	SYMBOL_representative_homolog
633697	NO	1	S1_633697	JGI_V11_205037	628330	629609	-	KOG2750	0	Uncharacterized conserved protein similar to ATP/GTP-binding protein	KOG2750	0	meNOG08649	0	0	ARP1_G5990	conserved hypothetical protein	ARP2_G4730	hypothetical protein ;;	EOG47M0D9	1	EOG4SR2QJ	0	0	NUC156	FBgn0034073	A1ZA92	CG8414	CG8414	-	-	IPR010655:Pre-mRNA cleavage complex II Clp1	-	CG8414
633697	NO	1	S1_633697	JGI_V11_232066	637381	638212	+	KOG4809	0	Rab6 GTPase-interacting protein involved in endosome-to-TGN transport	0	0	0	0	0	ARP1_G23951	0	ARP2_G25062	hypothetical protein ;;	EOG4MW6QR	0	EOG48D5NC	1	1
633697	NO	1	S1_633697	JGI_V11_309557	636792	637341	+	KOG2501	0	Thioredoxin. nucleoredoxin and related proteins	0	0	0	0	0	ARP1_G12911	0	ARP2_G13417	hypothetical protein ;;		0		0	0	TF_bZIP
633697	YES	1	S1_633697	JGI_V11_186898	631964	635819	+	KOG2012	EC:6.3.2.19	Ubiquitin--protein ligase. ,Ubiquitin activating enzyme UBA1	KOG2012	0	meNOG04216	GO:0004839/F:ubiquitin activating enzyme activity,GO:0006464/P:protein modification,GO:0006512/P:ubiquitin cycle,GO:0003824/F:catalytic activity	0	ARP1_G5374	ubiquitin-activating enzyme E1	ARP2_G3573	ubiquitin-activating enzyme e1 ;;	EOG41ZCRR	1	EOG46454J	3	1	UBact_repeat;ThiF_NAD_FAD_bd	FBgn0023143	O46111	Ubiquitin-activating enzyme E1	CG1782	neuron remodeling ; GO:0016322 | inferred from mutant phenotype <newline> lipid storage ; GO:0019915 | inferred from direct assay <newline> mushroom body development ; GO:0016319 | inferred from mutant phenotype <newline> cell proliferation ; GO:0008283 | inferred from mutant phenotype <newline> regulation of Ras protein signal transduction ; GO:0046578 | inferred from mutant phenotype <newline> …	ubiquitin activating enzyme activity ; GO:0004839 | inferred from sequence or structural similarity with EMBL:U58653 <newline> ubiquitin-protein ligase activity ; GO:0004842 | non-traceable author statement <newline> ATP binding ; GO:0005524 | inferred from electronic annotation with InterPro:IPR000127	IPR018074:Ubiquitin-activating enzyme, E1, active site <newline> IPR018075:Ubiquitin-activating enzyme, E1 <newline> IPR000011:Ubiquitin/SUMO-activating enzyme E1 <newline> IPR000127:Ubiquitin-activating enzyme repeat <newline> IPR000594:UBA/THIF-type NAD/FAD binding fold <newline> IPR009036:Molybdenum cofactor biosynthesis, MoeB <newline> IPR016040:NAD(P)-binding domain <newline> IPR018965:Ubiqu…	Ubiquitin activating enzyme 1	Uba1
669717	NO	1	S1_669717	JGI_V11_309564	660409	667081	-	KOG3594	0	FOG: Cadherin repeats	KOG3594	0	meNOG08341	GO:0005509/F:calcium ion binding,GO:0007156/P:homophilic cell adhesion,GO:0016020/C:membrane	td_s1c40g2	0	0				0	EOG4MWDZK	0	0	Cadherin
669717	YES	1	S1_669717	JGI_V11_232072	668388	677197	-	KOG0383	EC:3.6.1.3	Adenosinetriphosphatase. Purine metabolism,Predicted helicase	KOG0383	3.6.1.3	meNOG05404	GO:0003677/F:DNA binding,GO:0005524/F:ATP binding,GO:0000785/C:chromatin,GO:0003682/F:chromatin binding,GO:0005634/C:nucleus,GO:0006333/P:chromatin assembly or disassembly,GO:0008026/F:ATP-dependent helicase activity,GO:0003676/F:nucleic acid binding,GO:0004386/F:helicase activity,GO:0006355/P:regulation of transcription. DNA-dependent	td_s1c40g4	ARP1_G4509	chromodomain helicase-DNA-binding protein 3			EOG4T76J4	1	EOG41CCNR	3	3	DEAD-like_N;DNA/RNA_helicase_C;CHD_N;DUF1087;CHD_C2;Znf_PHD;Chromo;DUF1086;SNF2_N;Restrct_endonuc_I_R/III_Res;ZnF_var-RING;DAG_PE_bd;HMG_1/2_box	FBgn0013591	O97159	Chromodomain-helicase-DNA-binding protein Mi-2 homolog
701322	NO	1	S1_701322	JGI_V11_299812	704276	706184	+	KOG0652	EC:3.6.1.3	Adenosinetriphosphatase. Purine metabolism,26S proteasome regulatory complex. ATPase RPT5	KOG0652	0	meNOG04566	GO:0000166/F:nucleotide binding,GO:0017111/F:nucleoside-triphosphatase activity,GO:0005524/F:ATP binding,GO:0005634/C:nucleus,GO:0005737/C:cytoplasm,GO:0016787/F:hydrolase activity,GO:0030163/P:protein catabolism	0	ARP1_G2843	26S protease regulatory subunit 6A	ARP2_G3735	26s protease regulatory subunit ;;	EOG4FQZ6Z	1	EOG457B18	1	1	AAA_ATPase_core;AAA+_ATPase_core;DEAD-like_N	FBgn0028684	Q9V3V6	26S proteasome regulatory complex subunit p50; GH12068p; Tat-binding protein-1;	CG10370	proteolysis ; GO:0006508 | inferred from direct assay AND inferred from sequence or structural similarity with HGNC_gene:PSMC3; HGNC:9549; OMIM:186852 AND inferred from sequence or structural similarity with SGD_LOCUS:RPT5; SGD:S0005643 <newline> cellular process ; GO:0009987 | inferred from mutant phenotype <newline> protein catabolic process ; GO:0030163 | inferred from electronic annotation wi…	endopeptidase activity ; GO:0004175 | non-traceable author statement <newline> ATPase activity ; GO:0016887 | inferred from sequence or structural similarity with SGD_LOCUS:RPT5; SGD:S0005643 <newline> endopeptidase activity ; GO:0004175 | inferred from direct assay <newline> ATP binding ; GO:0005524 | inferred from electronic annotation with InterPro:IPR003959, InterPro:IPR003960	IPR003593:ATPase, AAA+ type, core <newline> IPR003959:ATPase, AAA-type, core <newline> IPR003960:ATPase, AAA-type, conserved site <newline> IPR005937:26S proteasome subunit P45	Tat-binding protein-1	Tbp-1
701322	YES	1	S1_701322	JGI_V11_39671	698004	702013	-	KOG2806	0	Chitinase	KOG2806	0	meNOG24955	GO:0008152/P:metabolism,GO:0016787/F:hydrolase activity,GO:0003824/F:catalytic activity,GO:0005975/P:carbohydrate metabolism	td_s1c48g7	0	0			EOG4JM66R	0	EOG4JQ8VP	0	0	Chitinase_II;Glyco_hydro18cat
701326	NO	1	S1_701326	JGI_V11_299812	704276	706184	+	KOG0652	EC:3.6.1.3	Adenosinetriphosphatase. Purine metabolism,26S proteasome regulatory complex. ATPase RPT5	KOG0652	0	meNOG04566	GO:0000166/F:nucleotide binding,GO:0017111/F:nucleoside-triphosphatase activity,GO:0005524/F:ATP binding,GO:0005634/C:nucleus,GO:0005737/C:cytoplasm,GO:0016787/F:hydrolase activity,GO:0030163/P:protein catabolism	0	ARP1_G2843	26S protease regulatory subunit 6A	ARP2_G3735	26s protease regulatory subunit ;;	EOG4FQZ6Z	1	EOG457B18	1	1	AAA_ATPase_core;AAA+_ATPase_core;DEAD-like_N	FBgn0028684	Q9V3V6	26S proteasome regulatory complex subunit p50; GH12068p; Tat-binding protein-1;	CG10370	proteolysis ; GO:0006508 | inferred from direct assay AND inferred from sequence or structural similarity with HGNC_gene:PSMC3; HGNC:9549; OMIM:186852 AND inferred from sequence or structural similarity with SGD_LOCUS:RPT5; SGD:S0005643 <newline> cellular process ; GO:0009987 | inferred from mutant phenotype <newline> protein catabolic process ; GO:0030163 | inferred from electronic annotation wi…	endopeptidase activity ; GO:0004175 | non-traceable author statement <newline> ATPase activity ; GO:0016887 | inferred from sequence or structural similarity with SGD_LOCUS:RPT5; SGD:S0005643 <newline> endopeptidase activity ; GO:0004175 | inferred from direct assay <newline> ATP binding ; GO:0005524 | inferred from electronic annotation with InterPro:IPR003959, InterPro:IPR003960	IPR003593:ATPase, AAA+ type, core <newline> IPR003959:ATPase, AAA-type, core <newline> IPR003960:ATPase, AAA-type, conserved site <newline> IPR005937:26S proteasome subunit P45	Tat-binding protein-1	Tbp-1
701326	YES	1	S1_701326	JGI_V11_39671	698004	702013	-	KOG2806	0	Chitinase	KOG2806	0	meNOG24955	GO:0008152/P:metabolism,GO:0016787/F:hydrolase activity,GO:0003824/F:catalytic activity,GO:0005975/P:carbohydrate metabolism	td_s1c48g7	0	0			EOG4JM66R	0	EOG4JQ8VP	0	0	Chitinase_II;Glyco_hydro18cat
966330	YES	1	S1_966330	JGI_V11_39257	966292	968045	+	KOG4389	EC:3.1.1.7	Acetylcholinesterase. Glycerolipid metabolism,Acetylcholinesterase/Butyrylcholinesterase	KOG4389	3.1.1.7	meNOG04931	GO:0003824/F:catalytic activity,GO:0004104/F:cholinesterase activity	0	ARP1_G6982	ace1 type acetylcholinesterase	ARP2_G6035	acetylcholinesterase ;; ace1 type acetylcholinesterase ;;	EOG4X69QJ	1	EOG4GN0QG	2	2	CarbesteraseB	FBgn0000024	P07140	Acetylcholinesterase	CG17907	acetylcholine catabolic process ; GO:0006581 | non-traceable author statement <newline> response to carbamate ; GO:0046681 | non-traceable author statement <newline> response to organophosphorus ; GO:0046683 | non-traceable author statement <newline> synaptic transmission ; GO:0007268 | inferred from mutant phenotype <newline> acetylcholine catabolic process ; GO:0006581 | inferred from direct as…	acetylcholinesterase activity ; GO:0003990 | inferred from sequence or structural similarity with EMBL:AF281167 <newline> acetylcholinesterase activity ; GO:0003990 | non-traceable author statement <newline> cholinesterase activity ; GO:0004104 | non-traceable author statement <newline> acetylcholinesterase activity ; GO:0003990 | inferred from direct assay <newline> protein homodimerization acti…	IPR000997:Cholinesterase <newline> IPR001445:Acetylcholinesterase, insect <newline> IPR002018:Carboxylesterase, type B <newline> IPR019819:Carboxylesterase type B, conserved site <newline> IPR019826:Carboxylesterase type B, active site	Acetylcholine esterase	Ace
1488187	YES	1	S1_1488187	JGI_V11_299840	1478745	1495513	+	KOG0027	0	Calmodulin and related proteins (EF-Hand superfamily)	KOG0027	0	meNOG08526	GO:0005509/F:calcium ion binding	0	ARP1_G4118	calbindin-32	ARP2_G4022	calbindin-32 ;;	EOG4W3R3Q	1	EOG42FZC3	1	1	EF_hand_Ca_bd;EPS15_homology;Death	FBgn0004580	P41044	Calbindin-32	CG6702	cellular calcium ion homeostasis ; GO:0006874 | inferred from sequence or structural similarity with UniProtKB:P12658	calcium ion binding ; GO:0005509 | inferred from sequence or structural similarity with UniProtKB:P12658 <newline> calcium ion binding ; GO:0005509 | traceable author statement <newline> calcium ion binding ; GO:0005509 | non-traceable author statement	IPR002048:Calcium-binding EF-hand <newline> IPR011992:EF-hand-like domain <newline> IPR018247:EF-Hand 1, calcium-binding site <newline> IPR018249:EF-HAND 2 <newline> IPR018248:EF-hand	Calbindin 53E	Cbp53E
1583841	NO	1	S1_1583841	JGI_V11_205163	1586750	1588039	-	KOG4065	0	Uncharacterized conserved protein	KOG4065	0	meNOG21530	GO:0005509/F:calcium ion binding	0	ARP1_G5613	conserved hypothetical protein			EOG4ZPCBT	1	EOG4KDCH3	0	0	EF_hand_Ca_bd	FBgn0038829	Q0KI39	CG17271, isoform B	CG17271	-	calcium ion binding ; GO:0005509 | inferred from sequence or structural similarity with InterPro:IPR002048	IPR011992:EF-hand-like domain <newline> IPR018247:EF-Hand 1, calcium-binding site <newline> IPR018249:EF-HAND 2	-	CG17271
1583841	NO	1	S1_1583841	JGI_V11_300057	1588669	1590339	+	KOG1577	0	Aldo/keto reductase family proteins	KOG1577	1.1.1.21	meNOG11490	GO:0016491/F:oxidoreductase activity	0	ARP1_G11188	Aldo-keto reductase	ARP2_G11674	aldo-keto reductase ;;	EOG4KSN1C	3	EOG454FTN	4	4	Aldo/ket_red	FBgn0027552	Q9Y112	BcDNA.GH10614; CG10863;	CG10863	oxidation-reduction process ; GO:0055114 | inferred from electronic annotation with InterPro:IPR001395, InterPro:IPR018170, InterPro:IPR020471	aldehyde reductase activity ; GO:0004032 | inferred from sequence or structural similarity with UniProtKB:P15122	IPR001395:Aldo/keto reductase <newline> IPR018170:Aldo/keto reductase, conserved site <newline> IPR020471:Aldo/keto reductase subgroup <newline> IPR023210:NADP-dependent oxidoreductase domain	-	CG10863
1583841	NO	1	S1_1583841	JGI_V11_94119	1583223	1583608	+	0	0	0	0	0	0	0	0	0	0				0		0	0
1648473	NO	1	S1_1648473	JGI_V11_232248	1640958	1645124	+	KOG0244	EC:3.6.4.4	Plus-end-directed kinesin ATPase. ,Kinesin-like protein	KOG0244	0	meNOG05021	GO:0003777/F:microtubule motor activity,GO:0005524/F:ATP binding,GO:0005875/C:microtubule associated complex,GO:0007018/P:microtubule-based movement	0	0	0	ARP2_G2293	chromosome-associated kinesin kif4a chromokinesin ;;	EOG41RN8W	1	EOG4PK71H	1	2	kinesin_motor;G-related_albumin-bd;Chmtaxis_transd	FBgn0011606	Q9XZ29	EG:BACR25B3.9 protein; Kinesin-like protein at 3A; Putative uncharacterized protein	CG8590	cytokinesis ; GO:0000910 | inferred from mutant phenotype <newline> male meiosis ; GO:0007140 | inferred from mutant phenotype <newline> single fertilization ; GO:0007338 | inferred from mutant phenotype <newline> microtubule-based movement ; GO:0007018 | inferred from sequence or structural similarity <newline> male meiosis ; GO:0007140 | traceable author statement <newline> mitotic spindle orga…	microtubule motor activity ; GO:0003777 | inferred from sequence or structural similarity <newline> plus-end-directed microtubule motor activity ; GO:0008574 | non-traceable author statement <newline> microtubule binding ; GO:0008017 | inferred from direct assay <newline> microtubule motor activity ; GO:0003777 | inferred from sequence or structural similarity with UniProtKB:O95239 <newline> ATP …	IPR001752:Kinesin, motor domain <newline> IPR019821:Kinesin, motor region, conserved site	Kinesin-like protein at 3A	Klp3A
1648473	NO	1	S1_1648473	JGI_V11_232249	1645159	1645574	+	0	0	0	0	0	0	0	0	ARP1_G2810	chromosome-associated kinesin KIF4A	ARP2_G2293	chromosome-associated kinesin kif4a chromokinesin ;;		0		0	0
1648473	NO	1	S1_1648473	JGI_V11_309679	1645844	1646504	-	KOG1294	EC:4.2.99.18	DNA-(apurinic or apyrimidinic site) lyase. ,Apurinic/apyrimidinic endonuclease and related enzymes	KOG1294	0	meNOG10328	GO:0004519/F:endonuclease activity,GO:0006281/P:DNA repair	0	0	0			EOG4NK9B8	1	EOG469WP0	1	1	Exo_endo_phos	FBgn0004584	P27864	Recombination repair protein 1	CG3178	DNA repair ; GO:0006281 | inferred from sequence or structural similarity with EMBL:AF488551 <newline> response to DNA damage stimulus ; GO:0006974 | inferred from mutant phenotype	DNA-(apurinic or apyrimidinic site) lyase activity ; GO:0003906 | inferred from sequence or structural similarity with EMBL:U79268 <newline> double-stranded DNA specific 3'-5' exodeoxyribonuclease activity ; GO:0008311 | non-traceable author statement <newline> DNA-(apurinic or apyrimidinic site) lyase activity ; GO:0003906 | inferred from direct assay <newline> 3'-5' exonuclease activity ; GO:00…	IPR000097:AP endonuclease, family 1 <newline> IPR004808:Exodeoxyribonuclease III xth <newline> IPR005135:Endonuclease/exonuclease/phosphatase <newline> IPR020847:AP endonuclease, family 1, binding site <newline> IPR020848:AP endonuclease, family 1, conserved site	Recombination repair protein 1	Rrp1
1648473	NO	1	S1_1648473	JGI_V11_309681	1652388	1656457	+	KOG1046	EC:3.4.11.2	Membrane alanine aminopeptidase. Glutathione metabolism,Puromycin-sensitive aminopeptidase and related aminopeptidases	KOG1046	3.4.11.2	meNOG06158	GO:0004179/F:membrane alanyl aminopeptidase activity,GO:0006508/P:proteolysis and peptidolysis,GO:0008237/F:metallopeptidase activity,GO:0008270/F:zinc ion binding	0	ARP1_G92	protease m1 zinc metalloprotease	ARP2_G107	protease m1 zinc metalloprotease ;; alanyl aminopeptidase ;; aminopeptidase n precursor		0	EOG4JHJ7B	0	0	Peptidase_M1_N
1648473	YES	1	S1_1648473	JGI_V11_220051	1647796	1648712	+	0	0	0	0	0	0	0	0	ARP1_G886	DNA replication factor Cdt1	ARP2_G917	dna replication factor cdt1 ;;		0		0	0
1727883	NO	1	S1_1727883	JGI_V11_190022	1732478	1734336	+	KOG2645	0	Type I phosphodiesterase/nucleotide pyrophosphatase	KOG2645	3.6.1.9	meNOG09086	GO:0009117/P:nucleotide metabolism,GO:0016787/F:hydrolase activity	0	ARP1_G3274	Ectonucleotide pyrophosphatase/phosphodiesterase family member 3	ARP2_G5570	ectonucleotide pyrophosphatase/phosphodiesterase family member ;;	EOG4MW6NM	0	EOG47SZ6S	1	1	Phosphodiest
1727883	NO	1	S1_1727883	JGI_V11_40088	1729394	1731228	+	KOG0504	0	FOG: Ankyrin repeat	KOG0504	0	meNOG05408	GO:0000151/C:ubiquitin ligase complex,GO:0004842/F:ubiquitin-protein ligase activity,GO:0008270/F:zinc ion binding,GO:0016567/P:protein ubiquitination	td_s1c123g0	ARP1_G3212	E3 ubiquitin-protein ligase mib1	ARP2_G3246	hypothetical protein ;; e3 ubiquitin-protein ligase mib1 ;; mib2	EOG4Q574V	1	EOG40KDS2	1	1	ANK;Znf_RING	FBgn0036558	Q9VUX2	E3 ubiquitin-protein ligase mind-bomb	CG5841	positive regulation of endocytosis ; GO:0045807 | non-traceable author statement <newline> imaginal disc-derived wing margin morphogenesis ; GO:0008587 | non-traceable author statement <newline> endocytosis ; GO:0006897 | inferred from mutant phenotype <newline> regulation of Notch signaling pathway ; GO:0008593 | inferred from mutant phenotype <newline> compound eye morphogenesis ; GO:0001745 | …	protein binding ; GO:0005515 | inferred from physical interaction with Dl AND inferred from physical interaction with Ser <newline> ubiquitin-protein ligase activity ; GO:0004842 | non-traceable author statement <newline> protein binding ; GO:0005515 | inferred from physical interaction with Ser <newline> zinc ion binding ; GO:0008270 | inferred from electronic annotation with InterPro:IPR000433,…	IPR000433:Zinc finger, ZZ-type <newline> IPR001841:Zinc finger, RING-type <newline> IPR002110:Ankyrin repeat <newline> IPR010606:Mib-herc2 <newline> IPR020683:Ankyrin repeat-containing domain <newline> IPR013083:Zinc finger, RING/FYVE/PHD-type	mind bomb 1	mib1
2349483	NO	1	S1_2349483	JGI_V11_309818	2353708	2357405	-	0	0	0	euNOG05260	0	meNOG12682	0	td_s1c162g1	ARP1_G16420	Zgc:92481	ARP2_G17054	zgc:92481 ;;		0	EOG4TTNB7	2	1	VIT;VWF_A;VIT_met;PEGA
2349483	YES	1	S1_2349483	JGI_V11_309817	2349391	2353032	-	0	0	0	euNOG05260	0	meNOG12682	0	td_s1c162g0	ARP1_G16420	Zgc:92481	ARP2_G17054	zgc:92481 ;;		0	EOG4TTNB7	2	1	VIT;VWF_A;VIT_met
2685189	YES	1	S1_2685189	JGI_V11_232495	2678809	2698131	+	KOG3509	0	Basement membrane-specific heparan sulfate proteoglycan (HSPG) core protein	KOG3509	0	meNOG05157	0	td_s1c193g0	0	0	ARP2_G9012	hypothetical protein ;; terribly reduced optic lobes ;;		0		0	0	LDL_rcpt_A;Tryp_mucin;Paramecium_SA
2803859	NO	1	S1_2803859	JGI_V11_94360	2796477	2798892	+	KOG3779	0	Homeobox transcription factor prospero	0	0	0	0	0	0	0				0		0	0
2803859	YES	1	S1_2803859	JGI_V11_309900	2801948	2808931	+	KOG0395	0	Ras-related GTPase	KOG0395	0	meNOG21585	GO:0005525/F:GTP binding,GO:0007264/P:small GTPase mediated signal transduction,GO:0015031/P:protein transport	td_s1c205g0	ARP1_G6858	Rgk1 CG9811-PA	ARP2_G7143	hypothetical protein ;; gtp-binding proteinrem 1 rad and gem-like gtp-binding protein 1 ;;	EOG4ZPC9V	1	EOG4MGZ2J	0	0	GTPase_Ras;GTPase_Rab;Ras;Miro-like	FBgn0085419	Q6NN22	RE10036p; Rgk2	CG34390	small GTPase mediated signal transduction ; GO:0007264 | inferred from electronic annotation with InterPro:IPR001806 <newline> GTP catabolic process ; GO:0006184 | inferred from electronic annotation with InterPro:IPR020849	GTP binding ; GO:0005525 | inferred from sequence or structural similarity with EMBL:U91601 <newline> GTPase activity ; GO:0003924 | inferred from sequence or structural similarity with EMBL:U91601	IPR001806:Ras GTPase <newline> IPR013753:Ras <newline> IPR020849:Ras small GTPase	Rgk2	Rgk2
3001128	YES	1	S1_3001128	JGI_V11_309941	2969914	3040736	-	KOG0162	0	Myosin class I heavy chain	KOG0162,KOG4701	0	meNOG04414	GO:0005515/F:protein binding,GO:0003774/F:motor activity,GO:0005524/F:ATP binding,GO:0016459/C:myosin	td_s1c221g0	0	0			EOG43R22Q	0	EOG4VQGFT	2	2	Myosin_head;PDZ;Myosin_tail_2;PRO_rich;AAA+_ATPase_core
3183216	NO	1	S1_3183216	JGI_V11_94428	3174400	3181507	+	KOG3684	0	Ca2+-activated K+ channel proteins (intermediate/small conductance classes)	KOG3684	3.1.1.4	meNOG04285	GO:0005267/F:potassium channel activity,GO:0006813/P:potassium ion transport,GO:0016020/C:membrane,GO:0016286/F:small conductance calcium-activated potassium channel activity,GO:0005516/F:calmodulin binding,GO:0015269/F:calcium-activated potassium channel activity,GO:0016021/C:integral to membrane	td_s1c227g0	ARP1_G756	small conductance calcium-activated potassium channel CG10706-PB	ARP2_G804	small conductance calcium-activated potassium channel protein ;; hypothetical protein ;;	EOG4DBRVJ	1	EOG4R54W7	3	3	SK;Ion_trans_2;CaM_bd	FBgn0029761	Q7KVW5	Small conductance calcium-activated potassium channel protein	CG10706	potassium ion transport ; GO:0006813 | inferred from sequence or structural similarity with UniProtKB:P70604	small conductance calcium-activated potassium channel activity ; GO:0016286 | inferred from sequence or structural similarity <newline> calcium-activated potassium channel activity ; GO:0015269 | inferred from sequence or structural similarity with EMBL:U69882 <newline> small conductance calcium-activated potassium channel activity ; GO:0016286 | inferred from sequence or structural similarity wi…	IPR015449:Potassium channel, calcium-activated, SK <newline> IPR003931:Potassium channel, calcium-activated, SK, subgroup <newline> IPR004178:Calmodulin-binding domain <newline> IPR011996:Potassium channel, calcium-activated, SK, conserved region <newline> IPR013099:Ion transport 2	small conductance calcium-activated potassium channel	SK
3270985	NO	1	S1_3270985	JGI_V11_220245	3274662	3275458	-	KOG4092	0	Mitochondrial F1F0-ATP synthase. subunit f	KOG4092	3.6.3.14	meNOG22452	0	0	ARP1_G802	mitochondrial ATP synthase F chain	ARP2_G864	mitochondrial atp synthase f chain ;;	EOG4JDFQ8	2	EOG4JX19G	0	0		FBgn0035032	Q9W141	Putative ATP synthase subunit f, mitochondrial	CG4692	proton transport ; GO:0015992 | inferred from sequence or structural similarity with UniProtKB:P56134	hydrogen-exporting ATPase activity, phosphorylative mechanism ; GO:0008553 | inferred from sequence or structural similarity with UniProtKB:P56135 <newline> hydrogen-exporting ATPase activity, phosphorylative mechanism ; GO:0008553 | inferred from sequence or structural similarity with UniProtKB:P56134	IPR019344:Mitochondrial F1-F0 ATP synthase subunit F, predicted	-	CG4692
3270985	NO	1	S1_3270985	JGI_V11_299952	3272896	3274668	+	KOG0393	0	Ras-related small GTPase. Rho type	KOG0393	0	meNOG07306	GO:0005525/F:GTP binding,GO:0007264/P:small GTPase mediated signal transduction,GO:0015031/P:protein transport	0	ARP1_G7101	Ras-related protein Rac1	ARP2_G864	mitochondrial atp synthase f chain ;;	EOG4Z614Q	1	EOG4C2P5P	3	6	GTPase_Rab;GTPase_Rho;GTPase_Ras;Ras;Miro-like;Ran_GTPase	FBgn0010333	P40792	Ras-related protein Rac1	CG2248	phagocytosis triggered by activation of immune response cell surface activating receptor ; GO:0002433 | inferred from direct assay <newline> JNK cascade ; GO:0007254 | traceable author statement <newline> dorsal closure ; GO:0007391 | traceable author statement <newline> ovarian follicle cell development ; GO:0030707 | traceable author statement <newline> actin cytoskeleton organization ; GO:0030…	GTPase activity ; GO:0003924 | inferred from sequence or structural similarity with SGD_LOCUS:CDC42; SGD:S0004219 <newline> GTPase activity ; GO:0003924 | non-traceable author statement <newline> GTPase activity ; GO:0003924 | traceable author statement <newline> GTPase activity ; GO:0003924 | inferred from sequence or structural similarity <newline> GTP binding ; GO:0005525 | inferred from elect…	IPR001806:Ras GTPase <newline> IPR003578:Small GTPase, Rho type <newline> IPR005225:Small GTP-binding protein domain <newline> IPR013753:Ras	Rac1	Rac1
3270985	NO	1	S1_3270985	JGI_V11_309984	3263967	3268241	-	KOG1878	0	Nuclear receptor coregulator SMRT/SMRTER. contains Myb-like domains	euNOG04672	0	meNOG09132	GO:0003677/F:DNA binding	td_s1c235g0	0	0			EOG41C5BJ	2	EOG4WT246	1	1	SAP_DNA_bd;RPEL_repeat;PRO_rich	FBgn0039523	Q8SYB6	RE73548p	CG12885	-	-	-	-	CG12885
3873122	NO	1	S1_3873122	JGI_V11_310020	3875518	3877335	-	KOG1036	0	Mitotic spindle checkpoint protein BUB3. WD repeat superfamily	KOG1036	0	meNOG05742	0	0	ARP1_G3658	BUB3 budding uninhibited by benzimidazoles 3	ARP2_G4225	mitotic checkpoint protein bub3 ;;	EOG4M9072	1	EOG4BVXNS	1	1	WD40	FBgn0025457	O76523	Mitotic checkpoint control protein; Mitotic checkpoint control protein Bub3	CG7581	mitotic cell cycle checkpoint ; GO:0007093 | non-traceable author statement <newline> mitotic cell cycle spindle assembly checkpoint ; GO:0007094 | inferred from direct assay <newline> mitotic spindle organization ; GO:0007052 | inferred from mutant phenotype	-	IPR015943:WD40/YVTN repeat-like-containing domain <newline> IPR001680:WD40 repeat <newline> IPR011046:WD40 repeat-like-containing domain <newline> IPR017986:WD40-repeat-containing domain <newline> IPR020472:G-protein beta WD-40 repeat <newline> IPR019775:WD40 repeat, conserved site <newline> IPR019781:WD40 repeat, subgroup <newline> IPR019782:WD40 repeat 2	Bub3	Bub3
3873122	YES	1	S1_3873122	JGI_V11_39304	3868449	3874838	+	KOG0619	0	FOG: Leucine rich repeat	KOG0619	0	meNOG24043	0	td_s1c252g0	ARP1_G4467	leucine-rich repeat-containing G-protein coupled receptor 4	ARP2_G5181	leucine-rich repeat-containing g-protein coupled receptor ;; gpcr class b orphan receptor 1 ;; cell surface protein chaoptin	EOG4GF1W0	1	EOG47DG7Q	0	0	LRR_typ;PRO_rich;LRR_bac_2;LRR_C;LRR_PS_2;LRR_RNinh_sub;LRR;LRR_cyst	FBgn0039728	Q9VAD1	CG7896; LD30178p	CG7896	-	-	IPR000483:Cysteine-rich flanking region, C-terminal domain <newline> IPR001611:Leucine-rich repeat <newline> IPR003591:Leucine-rich repeat, typical subtype	-	CG7896
3920076	NO	1	S1_3920076	JGI_V11_232717	3911691	3915738	-	KOG3882	0	Tetraspanin family integral membrane protein	KOG3882	0	meNOG08072	GO:0016021/C:integral to membrane	0	ARP1_G2056	Tetraspanin 74F CG5492-PB	ARP2_G2824	tsp74f ;;	EOG4MCVG7	1	EOG4X0SN6	0	0	Transmem_4	FBgn0036769	Q7JZI2	RE29825p; Tetraspanin 74F, isoform A	CG5492	-	-	IPR018499:Tetraspanin <newline> IPR000301:Tetraspanin, subgroup <newline> IPR008952:Tetraspanin, EC2 domain	Tetraspanin 74F	Tsp74F
3920076	NO	1	S1_3920076	JGI_V11_299971	3917618	3919232	+	0	0	0	0	0	0	0	0	0	0				0	EOG4TXHN6	5	4
3920076	NO	1	S1_3920076	JGI_V11_300177	3922797	3926894	+	KOG0124	0	Polypyrimidine tract-binding protein PUF60 (RRM superfamily)	KOG0124	0	meNOG05737	GO:0003676/F:nucleic acid binding	0	ARP1_G2081	fuse-binding protein-interacting repressor siahbp1	ARP2_G2030	fuse-binding protein-interacting repressor siahbp1 ;;	EOG40RXXN	1	EOG4X6J47	1	1	RRM_RNP1;RRM_1	FBgn0028577	Q8T6B9	Poly(U)-binding-splicing factor half pint	CG12085	nuclear mRNA splicing, via spliceosome ; GO:0000398 | non-traceable author statement <newline> nuclear mRNA splicing, via spliceosome ; GO:0000398 | inferred from sequence or structural similarity with protein_id:AAF05605 <newline> alternative nuclear mRNA splicing, via spliceosome ; GO:0000380 | inferred from mutant phenotype <newline> cystoblast division ; GO:0007282 | inferred from mutant phen…	poly(U) RNA binding ; GO:0008266 | non-traceable author statement <newline> mRNA binding ; GO:0003729 | inferred from sequence or structural similarity <newline> poly(U) RNA binding ; GO:0008266 | inferred from sequence or structural similarity with protein_id:AAF05605 <newline> protein binding ; GO:0005515 | inferred from physical interaction with glo <newline> nucleotide binding ; GO:0000166 | …	IPR000504:RNA recognition motif domain <newline> IPR006532:Poly-U binding splicing factor, half-pint <newline> IPR012677:Nucleotide-binding, alpha-beta plait	poly U binding factor 68kD	pUf68
3920076	YES	1	S1_3920076	JGI_V11_300176	3919256	3922300	-	KOG4592	0	Uncharacterized conserved protein	KOG4592	0	meNOG07773	0	0	ARP1_G7592	conserved hypothetical protein	ARP2_G8434	hypothetical protein ;;	EOG4K3JBK	1	EOG4B8Q64	1	1	PRO_rich	FBgn0028470	Q7KK29	BcDNA.LD27979	CG5208	cytoplasmic mRNA processing body assembly ; GO:0033962 | inferred from mutant phenotype	-	IPR019167:Topoisomerase II-associated protein PAT1	Protein associated with topo II related - 1	Patr-1
3925976	NO	1	S1_3925976	JGI_V11_300176	3919256	3922300	-	KOG4592	0	Uncharacterized conserved protein	KOG4592	0	meNOG07773	0	0	ARP1_G7592	conserved hypothetical protein	ARP2_G8434	hypothetical protein ;;	EOG4K3JBK	1	EOG4B8Q64	1	1	PRO_rich	FBgn0028470	Q7KK29	BcDNA.LD27979	CG5208	cytoplasmic mRNA processing body assembly ; GO:0033962 | inferred from mutant phenotype	-	IPR019167:Topoisomerase II-associated protein PAT1	Protein associated with topo II related - 1	Patr-1
3925976	NO	1	S1_3925976	JGI_V11_39424	3927218	3929133	+	KOG3631	0	Alpha-parvin and related focal adhesion proteins	KOG3631	0	meNOG05238	0	0	ARP1_G4562	beta-parvin	ARP2_G4745	beta-parvin ;;	EOG4RBP1G	1	EOG4DRG71	2	2	Calponin_act_bd	FBgn0052528	Q9VWD0	CG32528; GH23568p	CG32528	-	actin binding ; GO:0003779 | inferred from sequence or structural similarity <newline> actin binding ; GO:0003779 | inferred from sequence or structural similarity with MGD:Parva; MGI:MGI:1931144	IPR001715:Calponin homology domain	-	CG32528
3925976	YES	1	S1_3925976	JGI_V11_300177	3922797	3926894	+	KOG0124	0	Polypyrimidine tract-binding protein PUF60 (RRM superfamily)	KOG0124	0	meNOG05737	GO:0003676/F:nucleic acid binding	0	ARP1_G2081	fuse-binding protein-interacting repressor siahbp1	ARP2_G2030	fuse-binding protein-interacting repressor siahbp1 ;;	EOG40RXXN	1	EOG4X6J47	1	1	RRM_RNP1;RRM_1	FBgn0028577	Q8T6B9	Poly(U)-binding-splicing factor half pint	CG12085	nuclear mRNA splicing, via spliceosome ; GO:0000398 | non-traceable author statement <newline> nuclear mRNA splicing, via spliceosome ; GO:0000398 | inferred from sequence or structural similarity with protein_id:AAF05605 <newline> alternative nuclear mRNA splicing, via spliceosome ; GO:0000380 | inferred from mutant phenotype <newline> cystoblast division ; GO:0007282 | inferred from mutant phen…	poly(U) RNA binding ; GO:0008266 | non-traceable author statement <newline> mRNA binding ; GO:0003729 | inferred from sequence or structural similarity <newline> poly(U) RNA binding ; GO:0008266 | inferred from sequence or structural similarity with protein_id:AAF05605 <newline> protein binding ; GO:0005515 | inferred from physical interaction with glo <newline> nucleotide binding ; GO:0000166 | …	IPR000504:RNA recognition motif domain <newline> IPR006532:Poly-U binding splicing factor, half-pint <newline> IPR012677:Nucleotide-binding, alpha-beta plait	poly U binding factor 68kD	pUf68
3933391	NO	1	S1_3933391	JGI_V11_190360	3935868	3941225	+	KOG3561	0	Aryl-hydrocarbon receptor nuclear translocator	KOG3561	0	meNOG05368	GO:0004871/F:signal transducer activity,GO:0007165/P:signal transduction,GO:0003700/F:transcription factor activity,GO:0005634/C:nucleus,GO:0006355/P:regulation of transcription. DNA-dependent	td_s1c254g0	ARP1_G4256	circadian protein clock/arnt/bmal/pas	ARP2_G3696	circadian protein clock/arnt/bmal/pas ;;	EOG46WWQT	1	EOG4FR5JQ	1	1	PAS;PAS_3;PAS_fold;HLH_basic	FBgn0023094	O61734	Protein cycle	CG8727	circadian rhythm ; GO:0007623 | traceable author statement <newline> regulation of circadian sleep/wake cycle, sleep ; GO:0045187 | traceable author statement <newline> negative regulation of transcription from RNA polymerase II promoter ; GO:0000122 | non-traceable author statement <newline> positive regulation of transcription from RNA polymerase II promoter ; GO:0045944 | non-traceable author …	protein heterodimerization activity ; GO:0046982 | non-traceable author statement <newline> specific RNA polymerase II transcription factor activity ; GO:0003704 | non-traceable author statement <newline> RNA polymerase II transcription factor activity ; GO:0003702 | traceable author statement <newline> DNA binding ; GO:0003677 | inferred from direct assay <newline> protein heterodimerization act…	IPR000014:PAS <newline> IPR001067:Nuclear translocator <newline> IPR001092:Helix-loop-helix DNA-binding domain <newline> IPR011598:Helix-loop-helix DNA-binding <newline> IPR013655:PAS fold-3 <newline> IPR001610:PAC motif <newline> IPR013767:PAS fold	cycle	cyc
3933391	NO	1	S1_3933391	JGI_V11_39424	3927218	3929133	+	KOG3631	0	Alpha-parvin and related focal adhesion proteins	KOG3631	0	meNOG05238	0	0	ARP1_G4562	beta-parvin	ARP2_G4745	beta-parvin ;;	EOG4RBP1G	1	EOG4DRG71	2	2	Calponin_act_bd	FBgn0052528	Q9VWD0	CG32528; GH23568p	CG32528	-	actin binding ; GO:0003779 | inferred from sequence or structural similarity <newline> actin binding ; GO:0003779 | inferred from sequence or structural similarity with MGD:Parva; MGI:MGI:1931144	IPR001715:Calponin homology domain	-	CG32528
3934874	NO	1	S1_3934874	JGI_V11_190360	3935868	3941225	+	KOG3561	0	Aryl-hydrocarbon receptor nuclear translocator	KOG3561	0	meNOG05368	GO:0004871/F:signal transducer activity,GO:0007165/P:signal transduction,GO:0003700/F:transcription factor activity,GO:0005634/C:nucleus,GO:0006355/P:regulation of transcription. DNA-dependent	td_s1c254g0	ARP1_G4256	circadian protein clock/arnt/bmal/pas	ARP2_G3696	circadian protein clock/arnt/bmal/pas ;;	EOG46WWQT	1	EOG4FR5JQ	1	1	PAS;PAS_3;PAS_fold;HLH_basic	FBgn0023094	O61734	Protein cycle	CG8727	circadian rhythm ; GO:0007623 | traceable author statement <newline> regulation of circadian sleep/wake cycle, sleep ; GO:0045187 | traceable author statement <newline> negative regulation of transcription from RNA polymerase II promoter ; GO:0000122 | non-traceable author statement <newline> positive regulation of transcription from RNA polymerase II promoter ; GO:0045944 | non-traceable author …	protein heterodimerization activity ; GO:0046982 | non-traceable author statement <newline> specific RNA polymerase II transcription factor activity ; GO:0003704 | non-traceable author statement <newline> RNA polymerase II transcription factor activity ; GO:0003702 | traceable author statement <newline> DNA binding ; GO:0003677 | inferred from direct assay <newline> protein heterodimerization act…	IPR000014:PAS <newline> IPR001067:Nuclear translocator <newline> IPR001092:Helix-loop-helix DNA-binding domain <newline> IPR011598:Helix-loop-helix DNA-binding <newline> IPR013655:PAS fold-3 <newline> IPR001610:PAC motif <newline> IPR013767:PAS fold	cycle	cyc
3934930	NO	1	S1_3934930	JGI_V11_190360	3935868	3941225	+	KOG3561	0	Aryl-hydrocarbon receptor nuclear translocator	KOG3561	0	meNOG05368	GO:0004871/F:signal transducer activity,GO:0007165/P:signal transduction,GO:0003700/F:transcription factor activity,GO:0005634/C:nucleus,GO:0006355/P:regulation of transcription. DNA-dependent	td_s1c254g0	ARP1_G4256	circadian protein clock/arnt/bmal/pas	ARP2_G3696	circadian protein clock/arnt/bmal/pas ;;	EOG46WWQT	1	EOG4FR5JQ	1	1	PAS;PAS_3;PAS_fold;HLH_basic	FBgn0023094	O61734	Protein cycle	CG8727	circadian rhythm ; GO:0007623 | traceable author statement <newline> regulation of circadian sleep/wake cycle, sleep ; GO:0045187 | traceable author statement <newline> negative regulation of transcription from RNA polymerase II promoter ; GO:0000122 | non-traceable author statement <newline> positive regulation of transcription from RNA polymerase II promoter ; GO:0045944 | non-traceable author …	protein heterodimerization activity ; GO:0046982 | non-traceable author statement <newline> specific RNA polymerase II transcription factor activity ; GO:0003704 | non-traceable author statement <newline> RNA polymerase II transcription factor activity ; GO:0003702 | traceable author statement <newline> DNA binding ; GO:0003677 | inferred from direct assay <newline> protein heterodimerization act…	IPR000014:PAS <newline> IPR001067:Nuclear translocator <newline> IPR001092:Helix-loop-helix DNA-binding domain <newline> IPR011598:Helix-loop-helix DNA-binding <newline> IPR013655:PAS fold-3 <newline> IPR001610:PAC motif <newline> IPR013767:PAS fold	cycle	cyc
227088	NO	2	S1_4420218	JGI_V11_220332	225526	226206	-	0	0	0	0	0	0	0	0	ARP1_G10589	Nasonia vitripennis hypothetical protein	ARP2_G10298	replication protein a kda subunit ;; replication factor a ;;	EOG4SQVD8	1	EOG4H777M	1	1	Rep_factor-A_3	FBgn0030322	Q9VYW3	CG15220; RH55360p	CG15220	DNA replication ; GO:0006260 | inferred from sequence or structural similarity	DNA binding ; GO:0003677 | inferred from sequence or structural similarity	IPR012340:Nucleic acid-binding, OB-fold <newline> IPR013970:Replication factor A protein 3 <newline> IPR016027:Nucleic acid-binding, OB-fold-like	-	CG15220
227088	NO	2	S1_4420218	JGI_V11_232839	217336	225207	+	KOG2145	0	Cytoplasmic tryptophanyl-tRNA synthetase	KOG0247,KOG2145	6.1.1.2	meNOG05146,meNOG12443	GO:0003777/F:microtubule motor activity,GO:0005524/F:ATP binding,GO:0005875/C:microtubule associated complex,GO:0007018/P:microtubule-based movement,GO:0004812/F:tRNA ligase activity,GO:0006418/P:tRNA aminoacylation for protein translation,GO:0004830/F:tryptophan-tRNA ligase activity,GO:0006436/P:tryptophanyl-tRNA aminoacylation	0	ARP1_G2867	tryptophanyl-tRNA synthetase	ARP2_G13053	kinesin-like protein kif23 mitotic kinesin-like protein ;; m-phase phosphoprotein ;; sub	EOG4H70SZ	1	EOG4JMDJ3	1	1	kinesin_motor;PEGA;TF_bZIP	FBgn0010803	Q0KI98	FI06027p; Tryptophanyl-tRNA synthetase, isoform A;	CG9735	tryptophanyl-tRNA aminoacylation ; GO:0006436 | inferred from sequence or structural similarity with SGD_LOCUS:WRS1; SGD:S0005457 <newline> tryptophanyl-tRNA aminoacylation ; GO:0006436 | inferred from direct assay	tryptophan-tRNA ligase activity ; GO:0004830 | inferred from sequence or structural similarity with SGD_LOCUS:WRS1; SGD:S0005457 <newline> tryptophan-tRNA ligase activity ; GO:0004830 | inferred from direct assay <newline> ATP binding ; GO:0005524 | inferred from electronic annotation with InterPro:IPR001412, InterPro:IPR002305, InterPro:IPR002306	IPR001412:Aminoacyl-tRNA synthetase, class I, conserved site <newline> IPR002305:Aminoacyl-tRNA synthetase, class Ib <newline> IPR002306:Tryptophanyl-tRNA synthetase, class Ib <newline> IPR014729:Rossmann-like alpha/beta/alpha sandwich fold	Tryptophanyl-tRNA synthetase	Aats-trp
227088	YES	2	S1_4420218	JGI_V11_220335	226442	229007	+	KOG3822	0	Succinyl-CoA:alpha-ketoacid-CoA transferase	KOG3822	2.8.3.5	meNOG04065	GO:0008152/P:metabolism,GO:0008410/F:CoA-transferase activity	0	ARP1_G4011	succinyl-coa:3-ketoacid-coenzyme a transferase	ARP2_G3198	succinyl-coa:3-ketoacid-coenzyme a transferase ;;	EOG4VHHNR	1	EOG48SNMT	1	1	CoA_trans	FBgn0035298	Q8IGC8	RH54340p	CG1140	ketone body catabolic process ; GO:0046952 | inferred from sequence or structural similarity with UniProtKB:P55809	3-oxoacid CoA-transferase activity ; GO:0008260 | inferred from sequence or structural similarity with UniProtKB:Q29551 <newline> 3-oxoacid CoA-transferase activity ; GO:0008260 | inferred from sequence or structural similarity with UniProtKB:P55809	IPR004163:Coenzyme A transferase binding site <newline> IPR004164:Coenzyme A transferase active site <newline> IPR004165:Coenzyme A transferase <newline> IPR012791:3-oxoacid CoA-transferase, subunit B <newline> IPR012792:3-oxoacid CoA-transferase, subunit A <newline> IPR014388:3-oxoacid CoA-transferase	-	CG1140
251890	YES	2	S1_4445020	JGI_V11_190431	236505	258169	+	KOG1704	0	FOG: LIM domain	KOG1704	0	meNOG04387	GO:0008270/F:zinc ion binding	0	ARP1_G1759	conserved hypothetical protein	ARP2_G2416	hypothetical protein ;; lim domain only protein ;; four and a half lim domains	EOG4B5MM8	0	EOG4FR5JW	0	0	Znf_LIM;PET;Znf_Bbox
285352	NO	2	S1_4478482	JGI_V11_94613	289967	291755	+	0	0	0	0	0	0	0	0	0	0				0		0	0
285352	YES	2	S1_4478482	JGI_V11_94612	276175	288662	-	KOG1028	0	Ca2+-dependent phospholipid-binding protein Synaptotagmin. required for synaptic vesicle and secretory granule exocytosis	KOG1028,KOG1181	0	meNOG05064,meNOG08156	GO:0003677/F:DNA binding,GO:0005634/C:nucleus,GO:0005215/F:transporter activity,GO:0006810/P:transport,GO:0008021/C:synaptic vesicle,GO:0016020/C:membrane	0	0	0			EOG4XWDCM	1	EOG4X6J1W	0	0	C2_Ca-dep;PRO_rich	FBgn0053555	A8JR10	Bitesize, isoform E	CG33555	positive regulation of multicellular organism growth ; GO:0040018 | inferred from mutant phenotype <newline> positive regulation of cell size ; GO:0045793 | inferred from mutant phenotype <newline> synaptic vesicle transport ; GO:0048489 | inferred from sequence or structural similarity with UniProtKB:Q96C24 <newline> actin filament organization ; GO:0007015 | inferred from mutant phenotype <newl…	transporter activity ; GO:0005215 | inferred from sequence or structural similarity with UniProtKB:Q96C24	IPR000008:C2 calcium-dependent membrane targeting <newline> IPR001565:Synaptotagmin <newline> IPR008973:C2 calcium/lipid-binding domain, CaLB <newline> IPR018029:C2 membrane targeting protein	bitesize	btsz
355698	YES	2	S1_4548828	JGI_V11_303106	354538	361661	-	KOG1474	EC:6.3.2.-	Acid--D-amino-acid ligases (peptide synthases). Tryptophan metabolism,Acid--D-amino-acid ligases (peptide synthases). Ubiquinone biosynthesis,Transcription initiation factor TFIID. subunit BDF1 and related bromodomain proteins	euNOG13570	0	meNOG28115	GO:0042302/F:structural constituent of cuticle	0	0	0			EOG4GB5PM	0	EOG4KM3ZT	0	0	Insect_cuticle;PRO_rich
818664	NO	2	S1_5011794	JGI_V11_94727	822687	824581	-	0	0	0	euNOG04316	0	meNOG06404	0	0	ARP1_G2861	suppressor of fused	ARP2_G2701	suppressor of fused ;;	EOG46WWQN	1	EOG412RZX	1	1	SUFU	FBgn0005355	Q27279	PEST protein; Su(Fu) protein; Suppressor of fused protein	CG6054	negative regulation of smoothened signaling pathway ; GO:0045879 | non-traceable author statement <newline> cytoplasmic sequestering of transcription factor ; GO:0042994 | inferred from mutant phenotype <newline> negative regulation of smoothened signaling pathway ; GO:0045879 | inferred from genetic interaction with cos <newline> negative regulation of transcription factor activity ; GO:0043433 …	transcription factor binding ; GO:0008134 | inferred from physical interaction with ci	IPR007768:Suppressor of fused-like <newline> IPR016591:Suppressor of fused protein <newline> IPR020941:Suppressor of fused domain	Suppressor of fused	Su(fu)
818664	YES	2	S1_5011794	JGI_V11_232977	815391	820101	-	KOG1721	0	FOG: Zn-finger	KOG1721	0	meNOG23144	GO:0003676/F:nucleic acid binding,GO:0005634/C:nucleus,GO:0008270/F:zinc ion binding	0	0	0				0		0	0	Znf_C2H2-like;Znf_C2H2;G-related_albumin-bd
1024390	NO	2	S1_5217520	JGI_V11_233016	1004254	1019626	-	0	0	0	0	0	0	0	0	0	0				0		0	0
1024390	NO	2	S1_5217520	JGI_V11_233017	1019852	1020205	-	0	0	0	0	0	0	0	0	0	0				0		0	0
1024390	NO	2	S1_5217520	JGI_V11_40362	1025959	1034182	+	KOG4659	EC:3.4.21.-	Serine endopeptidases. ,Uncharacterized conserved protein (Rhs family)	KOG1225,KOG4659	0	meNOG04747	GO:0001584/F:rhodopsin-like receptor activity,GO:0007186/P:G-protein coupled receptor protein signaling pathway,GO:0016021/C:integral to membrane	0	ARP1_G419	odd Oz protein	ARP2_G319	type ii transmembrane protein ;;	EOG4PC86T	1	EOG4C8DJV	0	0	EGF_like;EGF_extracell;EGF;NHL_repeat;YD;DSL;EGF_3;EGF_Ca_bd;EGF_laminin	FBgn0004449	A8JNW8	Tenascin major, isoform C	CG5723	cell adhesion ; GO:0007155 | inferred from mutant phenotype <newline> regulation of cell shape ; GO:0008360 | inferred from mutant phenotype <newline> cell adhesion ; GO:0007155 | inferred from sequence or structural similarity with EMBL:AB025410 <newline> periodic partitioning by pair rule gene ; GO:0007366 | inferred from mutant phenotype <newline> compound eye photoreceptor development ; GO:00…	-	IPR011042:Six-bladed beta-propeller, TolB-like <newline> IPR000742:Epidermal growth factor-like, type 3 <newline> IPR006210:Epidermal growth factor-like <newline> IPR006530:YD repeat <newline> IPR013032:EGF-like region, conserved site <newline> IPR008969:Carboxypeptidase-like, regulatory domain <newline> IPR013111:EGF, extracellular	Tenascin major	Ten-m
1024390	YES	2	S1_5217520	JGI_V11_94753	1020452	1024729	+	KOG1216	EC:3.2.1.3	Glucan 1.4-alpha-glucosidase. Starch and sucrose metabolism,von Willebrand factor and related coagulation proteins	0	0	0	0	0	0	0	ARP2_G319	type ii transmembrane protein ;;		0		0	0
1486538	NO	2	S1_5679668	JGI_V11_40660	1488008	1509262	+	KOG2301	0	Voltage-gated Ca2+ channels. alpha1 subunits	KOG2301	0	meNOG24817	GO:0015992/P:proton transport,GO:0016020/C:membrane,GO:0016469/C:proton-transporting two-sector ATPase complex,GO:0016820/F:hydrolase activity. acting on acid anhydrides. catalyzing transmembrane movement of substances,GO:0005261/F:cation channel activity,GO:0006812/P:cation transport,GO:0001518/C:voltage-gated sodium channel complex,GO:0005248/F:voltage-gated sodium channel activity,GO:0006814/P…	td_s2c137g0	ARP1_G214	voltage-gated sodium channel	ARP2_G174	sodium channel protein type 2 subunit alpha ;; voltage-dependent p/q type calcium channel ;; voltage- gated calcium channel alpha subunit cav3.3 voltage-dependent t-type calcium channel	EOG4CRJDT	1	EOG4TJ1KK	0	0	Ion_trans	FBgn0085434	Q9W0Y8	Sodium channel protein 60E	CG34405	sodium ion transport ; GO:0006814 | non-traceable author statement <newline> olfactory behavior ; GO:0042048 | inferred from mutant phenotype <newline> transmembrane transport ; GO:0055085 | inferred from electronic annotation with InterPro:IPR005821 <newline> sodium ion transport ; GO:0006814 | inferred from electronic annotation with InterPro:IPR001696, InterPro:IPR010526	voltage-gated sodium channel activity ; GO:0005248 | non-traceable author statement <newline> voltage-gated sodium channel activity ; GO:0005248 | inferred from sequence or structural similarity with MGD:Scn10a; MGI:MGI:108029	IPR001696:Voltage gated sodium channel, alpha subunit <newline> IPR005821:Ion transport <newline> IPR000048:IQ motif, EF-hand binding site <newline> IPR010526:Sodium ion transport-associated	Na channel protein 60E	NaCP60E
1486538	YES	2	S1_5679668	JGI_V11_233098	1485944	1486601	-	0	0	0	0	0	0	0	td_s2c137g0	0	0	ARP2_G174	sodium channel protein type 2 subunit alpha ;; voltage-dependent p/q type calcium channel ;; voltage- gated calcium channel alpha subunit cav3.3 voltage-dependent t-type calcium channel		0		0	0
1487893	NO	2	S1_5681023	JGI_V11_233098	1485944	1486601	-	0	0	0	0	0	0	0	td_s2c137g0	0	0	ARP2_G174	sodium channel protein type 2 subunit alpha ;; voltage-dependent p/q type calcium channel ;; voltage- gated calcium channel alpha subunit cav3.3 voltage-dependent t-type calcium channel		0		0	0
1487893	NO	2	S1_5681023	JGI_V11_40660	1488008	1509262	+	KOG2301	0	Voltage-gated Ca2+ channels. alpha1 subunits	KOG2301	0	meNOG24817	GO:0015992/P:proton transport,GO:0016020/C:membrane,GO:0016469/C:proton-transporting two-sector ATPase complex,GO:0016820/F:hydrolase activity. acting on acid anhydrides. catalyzing transmembrane movement of substances,GO:0005261/F:cation channel activity,GO:0006812/P:cation transport,GO:0001518/C:voltage-gated sodium channel complex,GO:0005248/F:voltage-gated sodium channel activity,GO:0006814/P…	td_s2c137g0	ARP1_G214	voltage-gated sodium channel	ARP2_G174	sodium channel protein type 2 subunit alpha ;; voltage-dependent p/q type calcium channel ;; voltage- gated calcium channel alpha subunit cav3.3 voltage-dependent t-type calcium channel	EOG4CRJDT	1	EOG4TJ1KK	0	0	Ion_trans	FBgn0085434	Q9W0Y8	Sodium channel protein 60E	CG34405	sodium ion transport ; GO:0006814 | non-traceable author statement <newline> olfactory behavior ; GO:0042048 | inferred from mutant phenotype <newline> transmembrane transport ; GO:0055085 | inferred from electronic annotation with InterPro:IPR005821 <newline> sodium ion transport ; GO:0006814 | inferred from electronic annotation with InterPro:IPR001696, InterPro:IPR010526	voltage-gated sodium channel activity ; GO:0005248 | non-traceable author statement <newline> voltage-gated sodium channel activity ; GO:0005248 | inferred from sequence or structural similarity with MGD:Scn10a; MGI:MGI:108029	IPR001696:Voltage gated sodium channel, alpha subunit <newline> IPR005821:Ion transport <newline> IPR000048:IQ motif, EF-hand binding site <newline> IPR010526:Sodium ion transport-associated	Na channel protein 60E	NaCP60E
1488001	NO	2	S1_5681131	JGI_V11_233098	1485944	1486601	-	0	0	0	0	0	0	0	td_s2c137g0	0	0	ARP2_G174	sodium channel protein type 2 subunit alpha ;; voltage-dependent p/q type calcium channel ;; voltage- gated calcium channel alpha subunit cav3.3 voltage-dependent t-type calcium channel		0		0	0
1488001	NO	2	S1_5681131	JGI_V11_40660	1488008	1509262	+	KOG2301	0	Voltage-gated Ca2+ channels. alpha1 subunits	KOG2301	0	meNOG24817	GO:0015992/P:proton transport,GO:0016020/C:membrane,GO:0016469/C:proton-transporting two-sector ATPase complex,GO:0016820/F:hydrolase activity. acting on acid anhydrides. catalyzing transmembrane movement of substances,GO:0005261/F:cation channel activity,GO:0006812/P:cation transport,GO:0001518/C:voltage-gated sodium channel complex,GO:0005248/F:voltage-gated sodium channel activity,GO:0006814/P…	td_s2c137g0	ARP1_G214	voltage-gated sodium channel	ARP2_G174	sodium channel protein type 2 subunit alpha ;; voltage-dependent p/q type calcium channel ;; voltage- gated calcium channel alpha subunit cav3.3 voltage-dependent t-type calcium channel	EOG4CRJDT	1	EOG4TJ1KK	0	0	Ion_trans	FBgn0085434	Q9W0Y8	Sodium channel protein 60E	CG34405	sodium ion transport ; GO:0006814 | non-traceable author statement <newline> olfactory behavior ; GO:0042048 | inferred from mutant phenotype <newline> transmembrane transport ; GO:0055085 | inferred from electronic annotation with InterPro:IPR005821 <newline> sodium ion transport ; GO:0006814 | inferred from electronic annotation with InterPro:IPR001696, InterPro:IPR010526	voltage-gated sodium channel activity ; GO:0005248 | non-traceable author statement <newline> voltage-gated sodium channel activity ; GO:0005248 | inferred from sequence or structural similarity with MGD:Scn10a; MGI:MGI:108029	IPR001696:Voltage gated sodium channel, alpha subunit <newline> IPR005821:Ion transport <newline> IPR000048:IQ motif, EF-hand binding site <newline> IPR010526:Sodium ion transport-associated	Na channel protein 60E	NaCP60E
1713449	NO	2	S1_5906579	JGI_V11_310342	1701193	1711645	-	KOG2200	0	Tumour suppressor protein p122-RhoGAP/DLC1	KOG2200	0	meNOG05279	0	td_s2c158g0	ARP1_G2696	rho-type gtpase activating protein	ARP2_G1983	rho-type gtpase activating protein ;;	EOG4B2RC3	1	EOG4C5JB6	0	0	RhoGAP;START_lipid_bd	FBgn0086901	A8JR05	Crossveinless c, isoform C; Crossveinless c, isoform D	CG34389	Malpighian tubule morphogenesis ; GO:0007443 | inferred from mutant phenotype <newline> dorsal closure ; GO:0007391 | inferred from mutant phenotype <newline> head involution ; GO:0008258 | inferred from mutant phenotype <newline> midgut development ; GO:0007494 | inferred from mutant phenotype <newline> spiracle morphogenesis, open tracheal system ; GO:0035277 | inferred from mutant phenotype <n…	GTPase activator activity ; GO:0005096 | inferred from mutant phenotype <newline> Rho GTPase activator activity ; GO:0005100 | inferred from sequence or structural similarity with UniProtKB:Q9R0Z9 <newline> binding ; GO:0005488 | inferred from electronic annotation with InterPro:IPR011989	IPR000198:Rho GTPase-activating protein domain <newline> IPR002913:Lipid-binding START <newline> IPR008936:Rho GTPase activation protein <newline> IPR023393:START-like domain <newline> IPR011989:Armadillo-like helical	crossveinless c	cv-c
1855680	YES	2	S1_6048810	JGI_V11_233159	1855545	1862285	-	KOG1146	EC:2.3.1.48	Histone acetyltransferase. ,Homeobox protein	KOG1146	0	meNOG06157	GO:0003677/F:DNA binding,GO:0003700/F:transcription factor activity,GO:0005634/C:nucleus,GO:0006355/P:regulation of transcription. DNA-dependent,GO:0003676/F:nucleic acid binding,GO:0008270/F:zinc ion binding	td_s2c169g1	0	0			EOG447D82	1	EOG4BK9W7	2	2	Znf_C2H2-like;Znf_U1;Homeobox;Znf_C2H2;Znf_BED_prd;Znf_GAGAG-bd_fac	FBgn0004607	P28167	Zinc finger protein 2	CG1449	nervous system development ; GO:0007399 | inferred from expression pattern <newline> imaginal disc-derived wing morphogenesis ; GO:0007476 | inferred from mutant phenotype <newline> central nervous system development ; GO:0007417 | non-traceable author statement <newline> regulation of transcription, DNA-dependent ; GO:0006355 | inferred from sequence or structural similarity with UniProtKB:Q15911	DNA binding ; GO:0003677 | traceable author statement <newline> RNA polymerase II transcription factor activity ; GO:0003702 | inferred from sequence or structural similarity with UniProtKB:Q15911 <newline> DNA binding ; GO:0003677 | non-traceable author statement <newline> zinc ion binding ; GO:0008270 | inferred from electronic annotation with InterPro:IPR007087, InterPro:IPR015880 <newline> se…	IPR017970:Homeobox, conserved site <newline> IPR013087:Zinc finger, C2H2-type/integrase, DNA-binding <newline> IPR015880:Zinc finger, C2H2-like <newline> IPR001356:Homeobox <newline> IPR007087:Zinc finger, C2H2-type <newline> IPR009057:Homeodomain-like <newline> IPR012287:Homeodomain-related	Zn finger homeodomain 2	zfh2
1862185	NO	2	S1_6055315	JGI_V11_35537	1865469	1865861	-	KOG1146	0	Homeobox protein	KOG1146	0	meNOG24035	GO:0003676/F:nucleic acid binding,GO:0005634/C:nucleus,GO:0008270/F:zinc ion binding	td_s2c169g1	0	0			EOG447D82	1	EOG4BK9W7	2	2	Znf_C2H2-like;Znf_RING	FBgn0004607	P28167	Zinc finger protein 2	CG1449	nervous system development ; GO:0007399 | inferred from expression pattern <newline> imaginal disc-derived wing morphogenesis ; GO:0007476 | inferred from mutant phenotype <newline> central nervous system development ; GO:0007417 | non-traceable author statement <newline> regulation of transcription, DNA-dependent ; GO:0006355 | inferred from sequence or structural similarity with UniProtKB:Q15911	DNA binding ; GO:0003677 | traceable author statement <newline> RNA polymerase II transcription factor activity ; GO:0003702 | inferred from sequence or structural similarity with UniProtKB:Q15911 <newline> DNA binding ; GO:0003677 | non-traceable author statement <newline> zinc ion binding ; GO:0008270 | inferred from electronic annotation with InterPro:IPR007087, InterPro:IPR015880 <newline> se…	IPR017970:Homeobox, conserved site <newline> IPR013087:Zinc finger, C2H2-type/integrase, DNA-binding <newline> IPR015880:Zinc finger, C2H2-like <newline> IPR001356:Homeobox <newline> IPR007087:Zinc finger, C2H2-type <newline> IPR009057:Homeodomain-like <newline> IPR012287:Homeodomain-related	Zn finger homeodomain 2	zfh2
1862185	YES	2	S1_6055315	JGI_V11_233159	1855545	1862285	-	KOG1146	EC:2.3.1.48	Histone acetyltransferase. ,Homeobox protein	KOG1146	0	meNOG06157	GO:0003677/F:DNA binding,GO:0003700/F:transcription factor activity,GO:0005634/C:nucleus,GO:0006355/P:regulation of transcription. DNA-dependent,GO:0003676/F:nucleic acid binding,GO:0008270/F:zinc ion binding	td_s2c169g1	0	0			EOG447D82	1	EOG4BK9W7	2	2	Znf_C2H2-like;Znf_U1;Homeobox;Znf_C2H2;Znf_BED_prd;Znf_GAGAG-bd_fac	FBgn0004607	P28167	Zinc finger protein 2	CG1449	nervous system development ; GO:0007399 | inferred from expression pattern <newline> imaginal disc-derived wing morphogenesis ; GO:0007476 | inferred from mutant phenotype <newline> central nervous system development ; GO:0007417 | non-traceable author statement <newline> regulation of transcription, DNA-dependent ; GO:0006355 | inferred from sequence or structural similarity with UniProtKB:Q15911	DNA binding ; GO:0003677 | traceable author statement <newline> RNA polymerase II transcription factor activity ; GO:0003702 | inferred from sequence or structural similarity with UniProtKB:Q15911 <newline> DNA binding ; GO:0003677 | non-traceable author statement <newline> zinc ion binding ; GO:0008270 | inferred from electronic annotation with InterPro:IPR007087, InterPro:IPR015880 <newline> se…	IPR017970:Homeobox, conserved site <newline> IPR013087:Zinc finger, C2H2-type/integrase, DNA-binding <newline> IPR015880:Zinc finger, C2H2-like <newline> IPR001356:Homeobox <newline> IPR007087:Zinc finger, C2H2-type <newline> IPR009057:Homeodomain-like <newline> IPR012287:Homeodomain-related	Zn finger homeodomain 2	zfh2
1865250	NO	2	S1_6058380	JGI_V11_233159	1855545	1862285	-	KOG1146	EC:2.3.1.48	Histone acetyltransferase. ,Homeobox protein	KOG1146	0	meNOG06157	GO:0003677/F:DNA binding,GO:0003700/F:transcription factor activity,GO:0005634/C:nucleus,GO:0006355/P:regulation of transcription. DNA-dependent,GO:0003676/F:nucleic acid binding,GO:0008270/F:zinc ion binding	td_s2c169g1	0	0			EOG447D82	1	EOG4BK9W7	2	2	Znf_C2H2-like;Znf_U1;Homeobox;Znf_C2H2;Znf_BED_prd;Znf_GAGAG-bd_fac	FBgn0004607	P28167	Zinc finger protein 2	CG1449	nervous system development ; GO:0007399 | inferred from expression pattern <newline> imaginal disc-derived wing morphogenesis ; GO:0007476 | inferred from mutant phenotype <newline> central nervous system development ; GO:0007417 | non-traceable author statement <newline> regulation of transcription, DNA-dependent ; GO:0006355 | inferred from sequence or structural similarity with UniProtKB:Q15911	DNA binding ; GO:0003677 | traceable author statement <newline> RNA polymerase II transcription factor activity ; GO:0003702 | inferred from sequence or structural similarity with UniProtKB:Q15911 <newline> DNA binding ; GO:0003677 | non-traceable author statement <newline> zinc ion binding ; GO:0008270 | inferred from electronic annotation with InterPro:IPR007087, InterPro:IPR015880 <newline> se…	IPR017970:Homeobox, conserved site <newline> IPR013087:Zinc finger, C2H2-type/integrase, DNA-binding <newline> IPR015880:Zinc finger, C2H2-like <newline> IPR001356:Homeobox <newline> IPR007087:Zinc finger, C2H2-type <newline> IPR009057:Homeodomain-like <newline> IPR012287:Homeodomain-related	Zn finger homeodomain 2	zfh2
1865250	NO	2	S1_6058380	JGI_V11_35537	1865469	1865861	-	KOG1146	0	Homeobox protein	KOG1146	0	meNOG24035	GO:0003676/F:nucleic acid binding,GO:0005634/C:nucleus,GO:0008270/F:zinc ion binding	td_s2c169g1	0	0			EOG447D82	1	EOG4BK9W7	2	2	Znf_C2H2-like;Znf_RING	FBgn0004607	P28167	Zinc finger protein 2	CG1449	nervous system development ; GO:0007399 | inferred from expression pattern <newline> imaginal disc-derived wing morphogenesis ; GO:0007476 | inferred from mutant phenotype <newline> central nervous system development ; GO:0007417 | non-traceable author statement <newline> regulation of transcription, DNA-dependent ; GO:0006355 | inferred from sequence or structural similarity with UniProtKB:Q15911	DNA binding ; GO:0003677 | traceable author statement <newline> RNA polymerase II transcription factor activity ; GO:0003702 | inferred from sequence or structural similarity with UniProtKB:Q15911 <newline> DNA binding ; GO:0003677 | non-traceable author statement <newline> zinc ion binding ; GO:0008270 | inferred from electronic annotation with InterPro:IPR007087, InterPro:IPR015880 <newline> se…	IPR017970:Homeobox, conserved site <newline> IPR013087:Zinc finger, C2H2-type/integrase, DNA-binding <newline> IPR015880:Zinc finger, C2H2-like <newline> IPR001356:Homeobox <newline> IPR007087:Zinc finger, C2H2-type <newline> IPR009057:Homeodomain-like <newline> IPR012287:Homeodomain-related	Zn finger homeodomain 2	zfh2
1865250	NO	2	S1_6058380	JGI_V11_40221	1867371	1867664	-	KOG1146	0	Homeobox protein	KOG1146	0	meNOG06157	GO:0003676/F:nucleic acid binding,GO:0005634/C:nucleus,GO:0008270/F:zinc ion binding	td_s2c169g2	0	0			EOG447D82	1	EOG4BK9W7	2	2		FBgn0004607	P28167	Zinc finger protein 2	CG1449	nervous system development ; GO:0007399 | inferred from expression pattern <newline> imaginal disc-derived wing morphogenesis ; GO:0007476 | inferred from mutant phenotype <newline> central nervous system development ; GO:0007417 | non-traceable author statement <newline> regulation of transcription, DNA-dependent ; GO:0006355 | inferred from sequence or structural similarity with UniProtKB:Q15911	DNA binding ; GO:0003677 | traceable author statement <newline> RNA polymerase II transcription factor activity ; GO:0003702 | inferred from sequence or structural similarity with UniProtKB:Q15911 <newline> DNA binding ; GO:0003677 | non-traceable author statement <newline> zinc ion binding ; GO:0008270 | inferred from electronic annotation with InterPro:IPR007087, InterPro:IPR015880 <newline> se…	IPR017970:Homeobox, conserved site <newline> IPR013087:Zinc finger, C2H2-type/integrase, DNA-binding <newline> IPR015880:Zinc finger, C2H2-like <newline> IPR001356:Homeobox <newline> IPR007087:Zinc finger, C2H2-type <newline> IPR009057:Homeodomain-like <newline> IPR012287:Homeodomain-related	Zn finger homeodomain 2	zfh2
1865290	NO	2	S1_6058420	JGI_V11_233159	1855545	1862285	-	KOG1146	EC:2.3.1.48	Histone acetyltransferase. ,Homeobox protein	KOG1146	0	meNOG06157	GO:0003677/F:DNA binding,GO:0003700/F:transcription factor activity,GO:0005634/C:nucleus,GO:0006355/P:regulation of transcription. DNA-dependent,GO:0003676/F:nucleic acid binding,GO:0008270/F:zinc ion binding	td_s2c169g1	0	0			EOG447D82	1	EOG4BK9W7	2	2	Znf_C2H2-like;Znf_U1;Homeobox;Znf_C2H2;Znf_BED_prd;Znf_GAGAG-bd_fac	FBgn0004607	P28167	Zinc finger protein 2	CG1449	nervous system development ; GO:0007399 | inferred from expression pattern <newline> imaginal disc-derived wing morphogenesis ; GO:0007476 | inferred from mutant phenotype <newline> central nervous system development ; GO:0007417 | non-traceable author statement <newline> regulation of transcription, DNA-dependent ; GO:0006355 | inferred from sequence or structural similarity with UniProtKB:Q15911	DNA binding ; GO:0003677 | traceable author statement <newline> RNA polymerase II transcription factor activity ; GO:0003702 | inferred from sequence or structural similarity with UniProtKB:Q15911 <newline> DNA binding ; GO:0003677 | non-traceable author statement <newline> zinc ion binding ; GO:0008270 | inferred from electronic annotation with InterPro:IPR007087, InterPro:IPR015880 <newline> se…	IPR017970:Homeobox, conserved site <newline> IPR013087:Zinc finger, C2H2-type/integrase, DNA-binding <newline> IPR015880:Zinc finger, C2H2-like <newline> IPR001356:Homeobox <newline> IPR007087:Zinc finger, C2H2-type <newline> IPR009057:Homeodomain-like <newline> IPR012287:Homeodomain-related	Zn finger homeodomain 2	zfh2
1865290	NO	2	S1_6058420	JGI_V11_35537	1865469	1865861	-	KOG1146	0	Homeobox protein	KOG1146	0	meNOG24035	GO:0003676/F:nucleic acid binding,GO:0005634/C:nucleus,GO:0008270/F:zinc ion binding	td_s2c169g1	0	0			EOG447D82	1	EOG4BK9W7	2	2	Znf_C2H2-like;Znf_RING	FBgn0004607	P28167	Zinc finger protein 2	CG1449	nervous system development ; GO:0007399 | inferred from expression pattern <newline> imaginal disc-derived wing morphogenesis ; GO:0007476 | inferred from mutant phenotype <newline> central nervous system development ; GO:0007417 | non-traceable author statement <newline> regulation of transcription, DNA-dependent ; GO:0006355 | inferred from sequence or structural similarity with UniProtKB:Q15911	DNA binding ; GO:0003677 | traceable author statement <newline> RNA polymerase II transcription factor activity ; GO:0003702 | inferred from sequence or structural similarity with UniProtKB:Q15911 <newline> DNA binding ; GO:0003677 | non-traceable author statement <newline> zinc ion binding ; GO:0008270 | inferred from electronic annotation with InterPro:IPR007087, InterPro:IPR015880 <newline> se…	IPR017970:Homeobox, conserved site <newline> IPR013087:Zinc finger, C2H2-type/integrase, DNA-binding <newline> IPR015880:Zinc finger, C2H2-like <newline> IPR001356:Homeobox <newline> IPR007087:Zinc finger, C2H2-type <newline> IPR009057:Homeodomain-like <newline> IPR012287:Homeodomain-related	Zn finger homeodomain 2	zfh2
1865290	NO	2	S1_6058420	JGI_V11_40221	1867371	1867664	-	KOG1146	0	Homeobox protein	KOG1146	0	meNOG06157	GO:0003676/F:nucleic acid binding,GO:0005634/C:nucleus,GO:0008270/F:zinc ion binding	td_s2c169g2	0	0			EOG447D82	1	EOG4BK9W7	2	2		FBgn0004607	P28167	Zinc finger protein 2	CG1449	nervous system development ; GO:0007399 | inferred from expression pattern <newline> imaginal disc-derived wing morphogenesis ; GO:0007476 | inferred from mutant phenotype <newline> central nervous system development ; GO:0007417 | non-traceable author statement <newline> regulation of transcription, DNA-dependent ; GO:0006355 | inferred from sequence or structural similarity with UniProtKB:Q15911	DNA binding ; GO:0003677 | traceable author statement <newline> RNA polymerase II transcription factor activity ; GO:0003702 | inferred from sequence or structural similarity with UniProtKB:Q15911 <newline> DNA binding ; GO:0003677 | non-traceable author statement <newline> zinc ion binding ; GO:0008270 | inferred from electronic annotation with InterPro:IPR007087, InterPro:IPR015880 <newline> se…	IPR017970:Homeobox, conserved site <newline> IPR013087:Zinc finger, C2H2-type/integrase, DNA-binding <newline> IPR015880:Zinc finger, C2H2-like <newline> IPR001356:Homeobox <newline> IPR007087:Zinc finger, C2H2-type <newline> IPR009057:Homeodomain-like <newline> IPR012287:Homeodomain-related	Zn finger homeodomain 2	zfh2
1865291	NO	2	S1_6058421	JGI_V11_233159	1855545	1862285	-	KOG1146	EC:2.3.1.48	Histone acetyltransferase. ,Homeobox protein	KOG1146	0	meNOG06157	GO:0003677/F:DNA binding,GO:0003700/F:transcription factor activity,GO:0005634/C:nucleus,GO:0006355/P:regulation of transcription. DNA-dependent,GO:0003676/F:nucleic acid binding,GO:0008270/F:zinc ion binding	td_s2c169g1	0	0			EOG447D82	1	EOG4BK9W7	2	2	Znf_C2H2-like;Znf_U1;Homeobox;Znf_C2H2;Znf_BED_prd;Znf_GAGAG-bd_fac	FBgn0004607	P28167	Zinc finger protein 2	CG1449	nervous system development ; GO:0007399 | inferred from expression pattern <newline> imaginal disc-derived wing morphogenesis ; GO:0007476 | inferred from mutant phenotype <newline> central nervous system development ; GO:0007417 | non-traceable author statement <newline> regulation of transcription, DNA-dependent ; GO:0006355 | inferred from sequence or structural similarity with UniProtKB:Q15911	DNA binding ; GO:0003677 | traceable author statement <newline> RNA polymerase II transcription factor activity ; GO:0003702 | inferred from sequence or structural similarity with UniProtKB:Q15911 <newline> DNA binding ; GO:0003677 | non-traceable author statement <newline> zinc ion binding ; GO:0008270 | inferred from electronic annotation with InterPro:IPR007087, InterPro:IPR015880 <newline> se…	IPR017970:Homeobox, conserved site <newline> IPR013087:Zinc finger, C2H2-type/integrase, DNA-binding <newline> IPR015880:Zinc finger, C2H2-like <newline> IPR001356:Homeobox <newline> IPR007087:Zinc finger, C2H2-type <newline> IPR009057:Homeodomain-like <newline> IPR012287:Homeodomain-related	Zn finger homeodomain 2	zfh2
1865291	NO	2	S1_6058421	JGI_V11_35537	1865469	1865861	-	KOG1146	0	Homeobox protein	KOG1146	0	meNOG24035	GO:0003676/F:nucleic acid binding,GO:0005634/C:nucleus,GO:0008270/F:zinc ion binding	td_s2c169g1	0	0			EOG447D82	1	EOG4BK9W7	2	2	Znf_C2H2-like;Znf_RING	FBgn0004607	P28167	Zinc finger protein 2	CG1449	nervous system development ; GO:0007399 | inferred from expression pattern <newline> imaginal disc-derived wing morphogenesis ; GO:0007476 | inferred from mutant phenotype <newline> central nervous system development ; GO:0007417 | non-traceable author statement <newline> regulation of transcription, DNA-dependent ; GO:0006355 | inferred from sequence or structural similarity with UniProtKB:Q15911	DNA binding ; GO:0003677 | traceable author statement <newline> RNA polymerase II transcription factor activity ; GO:0003702 | inferred from sequence or structural similarity with UniProtKB:Q15911 <newline> DNA binding ; GO:0003677 | non-traceable author statement <newline> zinc ion binding ; GO:0008270 | inferred from electronic annotation with InterPro:IPR007087, InterPro:IPR015880 <newline> se…	IPR017970:Homeobox, conserved site <newline> IPR013087:Zinc finger, C2H2-type/integrase, DNA-binding <newline> IPR015880:Zinc finger, C2H2-like <newline> IPR001356:Homeobox <newline> IPR007087:Zinc finger, C2H2-type <newline> IPR009057:Homeodomain-like <newline> IPR012287:Homeodomain-related	Zn finger homeodomain 2	zfh2
1865291	NO	2	S1_6058421	JGI_V11_40221	1867371	1867664	-	KOG1146	0	Homeobox protein	KOG1146	0	meNOG06157	GO:0003676/F:nucleic acid binding,GO:0005634/C:nucleus,GO:0008270/F:zinc ion binding	td_s2c169g2	0	0			EOG447D82	1	EOG4BK9W7	2	2		FBgn0004607	P28167	Zinc finger protein 2	CG1449	nervous system development ; GO:0007399 | inferred from expression pattern <newline> imaginal disc-derived wing morphogenesis ; GO:0007476 | inferred from mutant phenotype <newline> central nervous system development ; GO:0007417 | non-traceable author statement <newline> regulation of transcription, DNA-dependent ; GO:0006355 | inferred from sequence or structural similarity with UniProtKB:Q15911	DNA binding ; GO:0003677 | traceable author statement <newline> RNA polymerase II transcription factor activity ; GO:0003702 | inferred from sequence or structural similarity with UniProtKB:Q15911 <newline> DNA binding ; GO:0003677 | non-traceable author statement <newline> zinc ion binding ; GO:0008270 | inferred from electronic annotation with InterPro:IPR007087, InterPro:IPR015880 <newline> se…	IPR017970:Homeobox, conserved site <newline> IPR013087:Zinc finger, C2H2-type/integrase, DNA-binding <newline> IPR015880:Zinc finger, C2H2-like <newline> IPR001356:Homeobox <newline> IPR007087:Zinc finger, C2H2-type <newline> IPR009057:Homeodomain-like <newline> IPR012287:Homeodomain-related	Zn finger homeodomain 2	zfh2
1865292	NO	2	S1_6058422	JGI_V11_233159	1855545	1862285	-	KOG1146	EC:2.3.1.48	Histone acetyltransferase. ,Homeobox protein	KOG1146	0	meNOG06157	GO:0003677/F:DNA binding,GO:0003700/F:transcription factor activity,GO:0005634/C:nucleus,GO:0006355/P:regulation of transcription. DNA-dependent,GO:0003676/F:nucleic acid binding,GO:0008270/F:zinc ion binding	td_s2c169g1	0	0			EOG447D82	1	EOG4BK9W7	2	2	Znf_C2H2-like;Znf_U1;Homeobox;Znf_C2H2;Znf_BED_prd;Znf_GAGAG-bd_fac	FBgn0004607	P28167	Zinc finger protein 2	CG1449	nervous system development ; GO:0007399 | inferred from expression pattern <newline> imaginal disc-derived wing morphogenesis ; GO:0007476 | inferred from mutant phenotype <newline> central nervous system development ; GO:0007417 | non-traceable author statement <newline> regulation of transcription, DNA-dependent ; GO:0006355 | inferred from sequence or structural similarity with UniProtKB:Q15911	DNA binding ; GO:0003677 | traceable author statement <newline> RNA polymerase II transcription factor activity ; GO:0003702 | inferred from sequence or structural similarity with UniProtKB:Q15911 <newline> DNA binding ; GO:0003677 | non-traceable author statement <newline> zinc ion binding ; GO:0008270 | inferred from electronic annotation with InterPro:IPR007087, InterPro:IPR015880 <newline> se…	IPR017970:Homeobox, conserved site <newline> IPR013087:Zinc finger, C2H2-type/integrase, DNA-binding <newline> IPR015880:Zinc finger, C2H2-like <newline> IPR001356:Homeobox <newline> IPR007087:Zinc finger, C2H2-type <newline> IPR009057:Homeodomain-like <newline> IPR012287:Homeodomain-related	Zn finger homeodomain 2	zfh2
1865292	NO	2	S1_6058422	JGI_V11_35537	1865469	1865861	-	KOG1146	0	Homeobox protein	KOG1146	0	meNOG24035	GO:0003676/F:nucleic acid binding,GO:0005634/C:nucleus,GO:0008270/F:zinc ion binding	td_s2c169g1	0	0			EOG447D82	1	EOG4BK9W7	2	2	Znf_C2H2-like;Znf_RING	FBgn0004607	P28167	Zinc finger protein 2	CG1449	nervous system development ; GO:0007399 | inferred from expression pattern <newline> imaginal disc-derived wing morphogenesis ; GO:0007476 | inferred from mutant phenotype <newline> central nervous system development ; GO:0007417 | non-traceable author statement <newline> regulation of transcription, DNA-dependent ; GO:0006355 | inferred from sequence or structural similarity with UniProtKB:Q15911	DNA binding ; GO:0003677 | traceable author statement <newline> RNA polymerase II transcription factor activity ; GO:0003702 | inferred from sequence or structural similarity with UniProtKB:Q15911 <newline> DNA binding ; GO:0003677 | non-traceable author statement <newline> zinc ion binding ; GO:0008270 | inferred from electronic annotation with InterPro:IPR007087, InterPro:IPR015880 <newline> se…	IPR017970:Homeobox, conserved site <newline> IPR013087:Zinc finger, C2H2-type/integrase, DNA-binding <newline> IPR015880:Zinc finger, C2H2-like <newline> IPR001356:Homeobox <newline> IPR007087:Zinc finger, C2H2-type <newline> IPR009057:Homeodomain-like <newline> IPR012287:Homeodomain-related	Zn finger homeodomain 2	zfh2
1865292	NO	2	S1_6058422	JGI_V11_40221	1867371	1867664	-	KOG1146	0	Homeobox protein	KOG1146	0	meNOG06157	GO:0003676/F:nucleic acid binding,GO:0005634/C:nucleus,GO:0008270/F:zinc ion binding	td_s2c169g2	0	0			EOG447D82	1	EOG4BK9W7	2	2		FBgn0004607	P28167	Zinc finger protein 2	CG1449	nervous system development ; GO:0007399 | inferred from expression pattern <newline> imaginal disc-derived wing morphogenesis ; GO:0007476 | inferred from mutant phenotype <newline> central nervous system development ; GO:0007417 | non-traceable author statement <newline> regulation of transcription, DNA-dependent ; GO:0006355 | inferred from sequence or structural similarity with UniProtKB:Q15911	DNA binding ; GO:0003677 | traceable author statement <newline> RNA polymerase II transcription factor activity ; GO:0003702 | inferred from sequence or structural similarity with UniProtKB:Q15911 <newline> DNA binding ; GO:0003677 | non-traceable author statement <newline> zinc ion binding ; GO:0008270 | inferred from electronic annotation with InterPro:IPR007087, InterPro:IPR015880 <newline> se…	IPR017970:Homeobox, conserved site <newline> IPR013087:Zinc finger, C2H2-type/integrase, DNA-binding <newline> IPR015880:Zinc finger, C2H2-like <newline> IPR001356:Homeobox <newline> IPR007087:Zinc finger, C2H2-type <newline> IPR009057:Homeodomain-like <newline> IPR012287:Homeodomain-related	Zn finger homeodomain 2	zfh2
1865315	NO	2	S1_6058445	JGI_V11_233159	1855545	1862285	-	KOG1146	EC:2.3.1.48	Histone acetyltransferase. ,Homeobox protein	KOG1146	0	meNOG06157	GO:0003677/F:DNA binding,GO:0003700/F:transcription factor activity,GO:0005634/C:nucleus,GO:0006355/P:regulation of transcription. DNA-dependent,GO:0003676/F:nucleic acid binding,GO:0008270/F:zinc ion binding	td_s2c169g1	0	0			EOG447D82	1	EOG4BK9W7	2	2	Znf_C2H2-like;Znf_U1;Homeobox;Znf_C2H2;Znf_BED_prd;Znf_GAGAG-bd_fac	FBgn0004607	P28167	Zinc finger protein 2	CG1449	nervous system development ; GO:0007399 | inferred from expression pattern <newline> imaginal disc-derived wing morphogenesis ; GO:0007476 | inferred from mutant phenotype <newline> central nervous system development ; GO:0007417 | non-traceable author statement <newline> regulation of transcription, DNA-dependent ; GO:0006355 | inferred from sequence or structural similarity with UniProtKB:Q15911	DNA binding ; GO:0003677 | traceable author statement <newline> RNA polymerase II transcription factor activity ; GO:0003702 | inferred from sequence or structural similarity with UniProtKB:Q15911 <newline> DNA binding ; GO:0003677 | non-traceable author statement <newline> zinc ion binding ; GO:0008270 | inferred from electronic annotation with InterPro:IPR007087, InterPro:IPR015880 <newline> se…	IPR017970:Homeobox, conserved site <newline> IPR013087:Zinc finger, C2H2-type/integrase, DNA-binding <newline> IPR015880:Zinc finger, C2H2-like <newline> IPR001356:Homeobox <newline> IPR007087:Zinc finger, C2H2-type <newline> IPR009057:Homeodomain-like <newline> IPR012287:Homeodomain-related	Zn finger homeodomain 2	zfh2
1865315	NO	2	S1_6058445	JGI_V11_35537	1865469	1865861	-	KOG1146	0	Homeobox protein	KOG1146	0	meNOG24035	GO:0003676/F:nucleic acid binding,GO:0005634/C:nucleus,GO:0008270/F:zinc ion binding	td_s2c169g1	0	0			EOG447D82	1	EOG4BK9W7	2	2	Znf_C2H2-like;Znf_RING	FBgn0004607	P28167	Zinc finger protein 2	CG1449	nervous system development ; GO:0007399 | inferred from expression pattern <newline> imaginal disc-derived wing morphogenesis ; GO:0007476 | inferred from mutant phenotype <newline> central nervous system development ; GO:0007417 | non-traceable author statement <newline> regulation of transcription, DNA-dependent ; GO:0006355 | inferred from sequence or structural similarity with UniProtKB:Q15911	DNA binding ; GO:0003677 | traceable author statement <newline> RNA polymerase II transcription factor activity ; GO:0003702 | inferred from sequence or structural similarity with UniProtKB:Q15911 <newline> DNA binding ; GO:0003677 | non-traceable author statement <newline> zinc ion binding ; GO:0008270 | inferred from electronic annotation with InterPro:IPR007087, InterPro:IPR015880 <newline> se…	IPR017970:Homeobox, conserved site <newline> IPR013087:Zinc finger, C2H2-type/integrase, DNA-binding <newline> IPR015880:Zinc finger, C2H2-like <newline> IPR001356:Homeobox <newline> IPR007087:Zinc finger, C2H2-type <newline> IPR009057:Homeodomain-like <newline> IPR012287:Homeodomain-related	Zn finger homeodomain 2	zfh2
1865315	NO	2	S1_6058445	JGI_V11_40221	1867371	1867664	-	KOG1146	0	Homeobox protein	KOG1146	0	meNOG06157	GO:0003676/F:nucleic acid binding,GO:0005634/C:nucleus,GO:0008270/F:zinc ion binding	td_s2c169g2	0	0			EOG447D82	1	EOG4BK9W7	2	2		FBgn0004607	P28167	Zinc finger protein 2	CG1449	nervous system development ; GO:0007399 | inferred from expression pattern <newline> imaginal disc-derived wing morphogenesis ; GO:0007476 | inferred from mutant phenotype <newline> central nervous system development ; GO:0007417 | non-traceable author statement <newline> regulation of transcription, DNA-dependent ; GO:0006355 | inferred from sequence or structural similarity with UniProtKB:Q15911	DNA binding ; GO:0003677 | traceable author statement <newline> RNA polymerase II transcription factor activity ; GO:0003702 | inferred from sequence or structural similarity with UniProtKB:Q15911 <newline> DNA binding ; GO:0003677 | non-traceable author statement <newline> zinc ion binding ; GO:0008270 | inferred from electronic annotation with InterPro:IPR007087, InterPro:IPR015880 <newline> se…	IPR017970:Homeobox, conserved site <newline> IPR013087:Zinc finger, C2H2-type/integrase, DNA-binding <newline> IPR015880:Zinc finger, C2H2-like <newline> IPR001356:Homeobox <newline> IPR007087:Zinc finger, C2H2-type <newline> IPR009057:Homeodomain-like <newline> IPR012287:Homeodomain-related	Zn finger homeodomain 2	zfh2
1912268	NO	2	S1_6105398	JGI_V11_233163	1916111	1921923	-	0	0	0	0	0	0	0	0	0	0				0		0	0
1912268	YES	2	S1_6105398	JGI_V11_233162	1901071	1916018	-	0	0	0	0	0	0	0	0	0	0				0		0	0
1920734	NO	2	S1_6113864	JGI_V11_233162	1901071	1916018	-	0	0	0	0	0	0	0	0	0	0				0		0	0
1920734	NO	2	S1_6113864	JGI_V11_233164	1922957	1935763	-	0	0	0	0	0	0	0	0	0	0				0		0	0
1920734	YES	2	S1_6113864	JGI_V11_233163	1916111	1921923	-	0	0	0	0	0	0	0	0	0	0				0		0	0
1990605	NO	2	S1_6183735	JGI_V11_190701	1992033	1993194	-	KOG0281	0	Beta-TrCP (transducin repeats containing)/Slimb proteins	0	0	0	0	0	0	0				0		0	0	F-box
1990605	NO	2	S1_6183735	JGI_V11_310377	1985263	1986131	-	0	0	0	0	0	0	0	0	0	0				0		0	0
1990605	NO	2	S1_6183735	JGI_V11_310380	1994301	1997820	+	KOG3660	0	Sodium-neurotransmitter symporter	KOG3659	0	meNOG04864	GO:0005328/F:neurotransmitter:sodium symporter activity,GO:0005887/C:integral to plasma membrane,GO:0006836/P:neurotransmitter transport,GO:0016020/C:membrane	0	0	0				0		0	0	Na/ntran_symport
1990605	YES	2	S1_6183735	JGI_V11_220504	1989660	1992011	+	KOG0439	0	VAMP-associated protein involved in inositol metabolism	KOG0439	0	meNOG15364	GO:0005198/F:structural molecule activity	0	ARP1_G1310	VAMP-associated protein	ARP2_G1535	vesicle-associated membrane protein-associated protein a ;;	EOG43FFD5	1	EOG4KSVF8	1	1	MSP;PEGA;TF_bZIP	FBgn0029687	Q7KVX4	Vap-33-1, isoform D	CG5014	neurotransmitter secretion ; GO:0007269 | non-traceable author statement <newline> synaptic vesicle priming ; GO:0016082 | non-traceable author statement <newline> neuromuscular junction development ; GO:0007528 | inferred from mutant phenotype <newline> neuron apoptosis ; GO:0051402 | inferred from mutant phenotype	structural molecule activity ; GO:0005198 | inferred from electronic annotation with InterPro:IPR000535	IPR000535:Major sperm protein <newline> IPR008962:PapD-like <newline> IPR016763:Vesicle-associated membrane protein	Vap-33-1	Vap-33-1
2034925	YES	2	S1_6228055	JGI_V11_94922	2031083	2036234	-	KOG3528	EC:3.2.1.18	Exo-alpha-sialidase. N-Glycan degradation,Exo-alpha-sialidase. Sphingoglycolipid metabolism,FOG: PDZ domain	KOG3528	0	meNOG10483	GO:0005515/F:protein binding	0	0	0			EOG4612JX	0	EOG42NPS3	0	0	PDZ;PRO_rich
2034950	YES	2	S1_6228080	JGI_V11_94922	2031083	2036234	-	KOG3528	EC:3.2.1.18	Exo-alpha-sialidase. N-Glycan degradation,Exo-alpha-sialidase. Sphingoglycolipid metabolism,FOG: PDZ domain	KOG3528	0	meNOG10483	GO:0005515/F:protein binding	0	0	0			EOG4612JX	0	EOG42NPS3	0	0	PDZ;PRO_rich
2084010	NO	2	S1_6277140	JGI_V11_205866	2081683	2082691	-	KOG3389	0	NADH:ubiquinone oxidoreductase. NDUFS4/18 kDa subunit	KOG3389	1.6.99.3	meNOG18795	GO:0006118/P:electron transport,GO:0016651/F:oxidoreductase activity. acting on NADH or NADPH	0	ARP1_G3177	NADH dehydrogenase iron-sulfur protein 4	ARP2_G3372	nadh-ubiquinone oxidoreductase kda subunit ;;	EOG4905S3	0	EOG4Q89T0	1	0	ETC_CI_21
2084010	NO	2	S1_6277140	JGI_V11_40643	2076524	2081018	+	KOG3656	0	FOG: 7 transmembrane receptor	KOG3656	0	meNOG14136	GO:0001584/F:rhodopsin-like receptor activity,GO:0007186/P:G-protein coupled receptor protein signaling pathway,GO:0016021/C:integral to membrane,GO:0005000/F:vasopressin receptor activity	0	ARP1_G1457	Gonadotropin-releasing hormone receptor CG11325-PA	ARP2_G930	gonadotropin-releasing hormone receptor ;; class a rhodopsin-like g-protein coupled receptor gprgnr1 ;;	EOG40000R	1	EOG4SXT6J	0	0	GPCR_Rhodpsn	FBgn0025595	O77152	Gonadotropin-releasing hormone receptor	CG11325	G-protein coupled receptor protein signaling pathway ; GO:0007186 | inferred from sequence or structural similarity <newline> G-protein coupled receptor protein signaling pathway ; GO:0007186 | non-traceable author statement <newline> triglyceride homeostasis ; GO:0070328 | inferred from mutant phenotype <newline> carbohydrate homeostasis ; GO:0033500 | inferred from mutant phenotype <newline> li…	neuropeptide receptor activity ; GO:0008188 | inferred from sequence or structural similarity <newline> G-protein coupled receptor activity ; GO:0004930 | inferred from sequence or structural similarity <newline> peptide receptor activity ; GO:0001653 | inferred from direct assay <newline> gonadotropin-releasing hormone receptor activity ; GO:0004968 | inferred from sequence or structural similar…	IPR000276:GPCR, rhodopsin-like, 7TM <newline> IPR017452:GPCR, rhodopsin-like superfamily	Gonadotropin-releasing hormone receptor	GRHR
2084010	NO	2	S1_6277140	JGI_V11_94929	2086736	2087299	+	KOG3575	0	FOG: Hormone receptors	0	0	0	0	0	0	0			EOG4W0VWV	0	EOG41ZM79	0	0
2084032	NO	2	S1_6277162	JGI_V11_205866	2081683	2082691	-	KOG3389	0	NADH:ubiquinone oxidoreductase. NDUFS4/18 kDa subunit	KOG3389	1.6.99.3	meNOG18795	GO:0006118/P:electron transport,GO:0016651/F:oxidoreductase activity. acting on NADH or NADPH	0	ARP1_G3177	NADH dehydrogenase iron-sulfur protein 4	ARP2_G3372	nadh-ubiquinone oxidoreductase kda subunit ;;	EOG4905S3	0	EOG4Q89T0	1	0	ETC_CI_21
2084032	NO	2	S1_6277162	JGI_V11_40643	2076524	2081018	+	KOG3656	0	FOG: 7 transmembrane receptor	KOG3656	0	meNOG14136	GO:0001584/F:rhodopsin-like receptor activity,GO:0007186/P:G-protein coupled receptor protein signaling pathway,GO:0016021/C:integral to membrane,GO:0005000/F:vasopressin receptor activity	0	ARP1_G1457	Gonadotropin-releasing hormone receptor CG11325-PA	ARP2_G930	gonadotropin-releasing hormone receptor ;; class a rhodopsin-like g-protein coupled receptor gprgnr1 ;;	EOG40000R	1	EOG4SXT6J	0	0	GPCR_Rhodpsn	FBgn0025595	O77152	Gonadotropin-releasing hormone receptor	CG11325	G-protein coupled receptor protein signaling pathway ; GO:0007186 | inferred from sequence or structural similarity <newline> G-protein coupled receptor protein signaling pathway ; GO:0007186 | non-traceable author statement <newline> triglyceride homeostasis ; GO:0070328 | inferred from mutant phenotype <newline> carbohydrate homeostasis ; GO:0033500 | inferred from mutant phenotype <newline> li…	neuropeptide receptor activity ; GO:0008188 | inferred from sequence or structural similarity <newline> G-protein coupled receptor activity ; GO:0004930 | inferred from sequence or structural similarity <newline> peptide receptor activity ; GO:0001653 | inferred from direct assay <newline> gonadotropin-releasing hormone receptor activity ; GO:0004968 | inferred from sequence or structural similar…	IPR000276:GPCR, rhodopsin-like, 7TM <newline> IPR017452:GPCR, rhodopsin-like superfamily	Gonadotropin-releasing hormone receptor	GRHR
2084032	NO	2	S1_6277162	JGI_V11_94929	2086736	2087299	+	KOG3575	0	FOG: Hormone receptors	0	0	0	0	0	0	0			EOG4W0VWV	0	EOG41ZM79	0	0
2084376	NO	2	S1_6277506	JGI_V11_205866	2081683	2082691	-	KOG3389	0	NADH:ubiquinone oxidoreductase. NDUFS4/18 kDa subunit	KOG3389	1.6.99.3	meNOG18795	GO:0006118/P:electron transport,GO:0016651/F:oxidoreductase activity. acting on NADH or NADPH	0	ARP1_G3177	NADH dehydrogenase iron-sulfur protein 4	ARP2_G3372	nadh-ubiquinone oxidoreductase kda subunit ;;	EOG4905S3	0	EOG4Q89T0	1	0	ETC_CI_21
2084376	NO	2	S1_6277506	JGI_V11_40643	2076524	2081018	+	KOG3656	0	FOG: 7 transmembrane receptor	KOG3656	0	meNOG14136	GO:0001584/F:rhodopsin-like receptor activity,GO:0007186/P:G-protein coupled receptor protein signaling pathway,GO:0016021/C:integral to membrane,GO:0005000/F:vasopressin receptor activity	0	ARP1_G1457	Gonadotropin-releasing hormone receptor CG11325-PA	ARP2_G930	gonadotropin-releasing hormone receptor ;; class a rhodopsin-like g-protein coupled receptor gprgnr1 ;;	EOG40000R	1	EOG4SXT6J	0	0	GPCR_Rhodpsn	FBgn0025595	O77152	Gonadotropin-releasing hormone receptor	CG11325	G-protein coupled receptor protein signaling pathway ; GO:0007186 | inferred from sequence or structural similarity <newline> G-protein coupled receptor protein signaling pathway ; GO:0007186 | non-traceable author statement <newline> triglyceride homeostasis ; GO:0070328 | inferred from mutant phenotype <newline> carbohydrate homeostasis ; GO:0033500 | inferred from mutant phenotype <newline> li…	neuropeptide receptor activity ; GO:0008188 | inferred from sequence or structural similarity <newline> G-protein coupled receptor activity ; GO:0004930 | inferred from sequence or structural similarity <newline> peptide receptor activity ; GO:0001653 | inferred from direct assay <newline> gonadotropin-releasing hormone receptor activity ; GO:0004968 | inferred from sequence or structural similar…	IPR000276:GPCR, rhodopsin-like, 7TM <newline> IPR017452:GPCR, rhodopsin-like superfamily	Gonadotropin-releasing hormone receptor	GRHR
2084376	NO	2	S1_6277506	JGI_V11_94929	2086736	2087299	+	KOG3575	0	FOG: Hormone receptors	0	0	0	0	0	0	0			EOG4W0VWV	0	EOG41ZM79	0	0
2118691	NO	2	S1_6311821	JGI_V11_190714	2113491	2116241	+	KOG3783	0	Uncharacterized conserved protein	KOG3783	0	meNOG06382	0	0	ARP1_G7153	TPR repeat-containing protein C9orf52	ARP2_G6900	hypothetical protein ;;	EOG43J9M3	0	EOG40GJJP	1	1
2118691	NO	2	S1_6311821	JGI_V11_233202	2122214	2129240	+	0	0	0	0	0	0	0	0	0	0				0		0	0
2118691	YES	2	S1_6311821	JGI_V11_233200	2118618	2121591	+	0	0	0	0	0	0	0	0	0	0				0		0	0
2221933	NO	2	S1_6415063	JGI_V11_233221	2218448	2220816	+	KOG3547	0	Bestrophin (Best vitelliform macular dystrophy-associated protein)	KOG3547	0	meNOG05653	GO:0005554/F:molecular function unknown	0	ARP1_G741	0	ARP2_G846	bestrophin ;; bestrophin-2 ;;		0		0	0
2221933	NO	2	S1_6415063	JGI_V11_310411	2216996	2218464	-	0	0	0	euNOG11839	0	meNOG25127	0	0	ARP1_G330	pancreatic triacylglycerol lipase	ARP2_G343	pancreatic triacylglycerol lipase ;; ves g 1 allergen precursor ;; pancreatic lipase related protein 1	EOG4F7M23	1	EOG4QRP09	0	0	Lipase_N	FBgn0034166	A1ZAL5	CG6472;	CG6472	lipid metabolic process ; GO:0006629 | inferred from electronic annotation with InterPro:IPR000734	lipase activity ; GO:0016298 | inferred from sequence or structural similarity with EMBL:AF061274; protein_id:AAC15774.1	IPR000734:Lipase <newline> IPR013818:Lipase, N-terminal	-	CG6472
2221933	NO	2	S1_6415063	JGI_V11_310414	2224122	2226152	-	KOG2279	0	Kinase anchor protein AKAP149. contains KH and Tudor RNA-binding domains	KOG2279	0	meNOG07160	GO:0003676/F:nucleic acid binding	0	ARP1_G3364	tudor and KH domain-containing protein	ARP2_G6569	hypothetical protein ;; a kinase anchor protein ;; tudor and kh domain-containing protein	EOG441NSM	1	EOG4KWQM9	0	0	Tudor;KH;KH_type_1;Maternal_tudor	FBgn0031401	Q9VQ91	CG7082, isoform A; CG7082, isoform B; CG7082, isoform C; CG7082, isoform D; GH18329p	CG7082	-	RNA binding ; GO:0003723 | inferred from electronic annotation with InterPro:IPR004087, InterPro:IPR004088, InterPro:IPR018111	IPR002999:Tudor domain <newline> IPR004087:K Homology <newline> IPR004088:K Homology, type 1 <newline> IPR008191:Maternal tudor protein <newline> IPR018111:K Homology, type 1, subgroup <newline> IPR018351:Tudor subgroup	-	CG7082
2221933	YES	2	S1_6415063	JGI_V11_220521	2220933	2224154	+	KOG4017	0	DNA excision repair protein XPA/XPAC/RAD14	KOG4017	0	meNOG15118	GO:0003684/F:damaged DNA binding,GO:0005634/C:nucleus,GO:0006289/P:nucleotide-excision repair	0	ARP1_G3619	DNA-repair protein complementing XP-A cells homolog	ARP2_G4552	dna-repair protein complementing xp-a cells ;;	EOG4C2FSH	1	EOG4P8MD2	1	1	XPA	FBgn0004832	P28518	DNA repair protein complementing XP-A cells homolog	CG6358	nucleotide-excision repair ; GO:0006289 | inferred from direct assay AND inferred from genetic interaction with HGNC_gene:XPA; HGNC:12814; OMIM:278700 <newline> nucleotide-excision repair ; GO:0006289 | inferred from sequence or structural similarity with MGD:Xpa; MGI:MGI:99135	damaged DNA binding ; GO:0003684 | inferred from electronic annotation with InterPro:IPR000465 <newline> nucleotide binding ; GO:0000166 | inferred from electronic annotation with InterPro:IPR009061	IPR000465:XPA <newline> IPR009061:DNA binding domain, putative <newline> IPR022652:Zinc finger, XPA-type, conserved site <newline> IPR022656:XPA C- terminal <newline> IPR022658:XPA, conserved site	Xeroderma pigmentosum group A-like	Xpac
2221936	NO	2	S1_6415066	JGI_V11_233221	2218448	2220816	+	KOG3547	0	Bestrophin (Best vitelliform macular dystrophy-associated protein)	KOG3547	0	meNOG05653	GO:0005554/F:molecular function unknown	0	ARP1_G741	0	ARP2_G846	bestrophin ;; bestrophin-2 ;;		0		0	0
2221936	NO	2	S1_6415066	JGI_V11_310411	2216996	2218464	-	0	0	0	euNOG11839	0	meNOG25127	0	0	ARP1_G330	pancreatic triacylglycerol lipase	ARP2_G343	pancreatic triacylglycerol lipase ;; ves g 1 allergen precursor ;; pancreatic lipase related protein 1	EOG4F7M23	1	EOG4QRP09	0	0	Lipase_N	FBgn0034166	A1ZAL5	CG6472;	CG6472	lipid metabolic process ; GO:0006629 | inferred from electronic annotation with InterPro:IPR000734	lipase activity ; GO:0016298 | inferred from sequence or structural similarity with EMBL:AF061274; protein_id:AAC15774.1	IPR000734:Lipase <newline> IPR013818:Lipase, N-terminal	-	CG6472
2221936	NO	2	S1_6415066	JGI_V11_310414	2224122	2226152	-	KOG2279	0	Kinase anchor protein AKAP149. contains KH and Tudor RNA-binding domains	KOG2279	0	meNOG07160	GO:0003676/F:nucleic acid binding	0	ARP1_G3364	tudor and KH domain-containing protein	ARP2_G6569	hypothetical protein ;; a kinase anchor protein ;; tudor and kh domain-containing protein	EOG441NSM	1	EOG4KWQM9	0	0	Tudor;KH;KH_type_1;Maternal_tudor	FBgn0031401	Q9VQ91	CG7082, isoform A; CG7082, isoform B; CG7082, isoform C; CG7082, isoform D; GH18329p	CG7082	-	RNA binding ; GO:0003723 | inferred from electronic annotation with InterPro:IPR004087, InterPro:IPR004088, InterPro:IPR018111	IPR002999:Tudor domain <newline> IPR004087:K Homology <newline> IPR004088:K Homology, type 1 <newline> IPR008191:Maternal tudor protein <newline> IPR018111:K Homology, type 1, subgroup <newline> IPR018351:Tudor subgroup	-	CG7082
2221936	YES	2	S1_6415066	JGI_V11_220521	2220933	2224154	+	KOG4017	0	DNA excision repair protein XPA/XPAC/RAD14	KOG4017	0	meNOG15118	GO:0003684/F:damaged DNA binding,GO:0005634/C:nucleus,GO:0006289/P:nucleotide-excision repair	0	ARP1_G3619	DNA-repair protein complementing XP-A cells homolog	ARP2_G4552	dna-repair protein complementing xp-a cells ;;	EOG4C2FSH	1	EOG4P8MD2	1	1	XPA	FBgn0004832	P28518	DNA repair protein complementing XP-A cells homolog	CG6358	nucleotide-excision repair ; GO:0006289 | inferred from direct assay AND inferred from genetic interaction with HGNC_gene:XPA; HGNC:12814; OMIM:278700 <newline> nucleotide-excision repair ; GO:0006289 | inferred from sequence or structural similarity with MGD:Xpa; MGI:MGI:99135	damaged DNA binding ; GO:0003684 | inferred from electronic annotation with InterPro:IPR000465 <newline> nucleotide binding ; GO:0000166 | inferred from electronic annotation with InterPro:IPR009061	IPR000465:XPA <newline> IPR009061:DNA binding domain, putative <newline> IPR022652:Zinc finger, XPA-type, conserved site <newline> IPR022656:XPA C- terminal <newline> IPR022658:XPA, conserved site	Xeroderma pigmentosum group A-like	Xpac
2221972	NO	2	S1_6415102	JGI_V11_233221	2218448	2220816	+	KOG3547	0	Bestrophin (Best vitelliform macular dystrophy-associated protein)	KOG3547	0	meNOG05653	GO:0005554/F:molecular function unknown	0	ARP1_G741	0	ARP2_G846	bestrophin ;; bestrophin-2 ;;		0		0	0
2221972	NO	2	S1_6415102	JGI_V11_310411	2216996	2218464	-	0	0	0	euNOG11839	0	meNOG25127	0	0	ARP1_G330	pancreatic triacylglycerol lipase	ARP2_G343	pancreatic triacylglycerol lipase ;; ves g 1 allergen precursor ;; pancreatic lipase related protein 1	EOG4F7M23	1	EOG4QRP09	0	0	Lipase_N	FBgn0034166	A1ZAL5	CG6472;	CG6472	lipid metabolic process ; GO:0006629 | inferred from electronic annotation with InterPro:IPR000734	lipase activity ; GO:0016298 | inferred from sequence or structural similarity with EMBL:AF061274; protein_id:AAC15774.1	IPR000734:Lipase <newline> IPR013818:Lipase, N-terminal	-	CG6472
2221972	NO	2	S1_6415102	JGI_V11_310414	2224122	2226152	-	KOG2279	0	Kinase anchor protein AKAP149. contains KH and Tudor RNA-binding domains	KOG2279	0	meNOG07160	GO:0003676/F:nucleic acid binding	0	ARP1_G3364	tudor and KH domain-containing protein	ARP2_G6569	hypothetical protein ;; a kinase anchor protein ;; tudor and kh domain-containing protein	EOG441NSM	1	EOG4KWQM9	0	0	Tudor;KH;KH_type_1;Maternal_tudor	FBgn0031401	Q9VQ91	CG7082, isoform A; CG7082, isoform B; CG7082, isoform C; CG7082, isoform D; GH18329p	CG7082	-	RNA binding ; GO:0003723 | inferred from electronic annotation with InterPro:IPR004087, InterPro:IPR004088, InterPro:IPR018111	IPR002999:Tudor domain <newline> IPR004087:K Homology <newline> IPR004088:K Homology, type 1 <newline> IPR008191:Maternal tudor protein <newline> IPR018111:K Homology, type 1, subgroup <newline> IPR018351:Tudor subgroup	-	CG7082
2221972	YES	2	S1_6415102	JGI_V11_220521	2220933	2224154	+	KOG4017	0	DNA excision repair protein XPA/XPAC/RAD14	KOG4017	0	meNOG15118	GO:0003684/F:damaged DNA binding,GO:0005634/C:nucleus,GO:0006289/P:nucleotide-excision repair	0	ARP1_G3619	DNA-repair protein complementing XP-A cells homolog	ARP2_G4552	dna-repair protein complementing xp-a cells ;;	EOG4C2FSH	1	EOG4P8MD2	1	1	XPA	FBgn0004832	P28518	DNA repair protein complementing XP-A cells homolog	CG6358	nucleotide-excision repair ; GO:0006289 | inferred from direct assay AND inferred from genetic interaction with HGNC_gene:XPA; HGNC:12814; OMIM:278700 <newline> nucleotide-excision repair ; GO:0006289 | inferred from sequence or structural similarity with MGD:Xpa; MGI:MGI:99135	damaged DNA binding ; GO:0003684 | inferred from electronic annotation with InterPro:IPR000465 <newline> nucleotide binding ; GO:0000166 | inferred from electronic annotation with InterPro:IPR009061	IPR000465:XPA <newline> IPR009061:DNA binding domain, putative <newline> IPR022652:Zinc finger, XPA-type, conserved site <newline> IPR022656:XPA C- terminal <newline> IPR022658:XPA, conserved site	Xeroderma pigmentosum group A-like	Xpac
2381610	YES	2	S1_6574740	JGI_V11_233248	2359284	2384034	-	KOG2504	0	Monocarboxylate transporter	KOG2504	0	meNOG24887	0	0	0	0			EOG415DWV	0	EOG4X9DD2	0	0
2469072	NO	2	S1_6662202	JGI_V11_303023	2466100	2466989	-	0	0	0	0	0	0	0	0	0	0				0		0	0
2469072	NO	2	S1_6662202	JGI_V11_303195	2464414	2465870	+	0	0	0	0	0	0	0	0	0	0				0		0	0
2469072	NO	2	S1_6662202	JGI_V11_310436	2472295	2473464	-	KOG2992	0	Nucleolar GTPase/ATPase p130	0	0	0	0	0	0	0			EOG42547J	1	EOG4W3ZDK	0	0		FBgn0261802	NULL	NULL	CG42748	-	zinc ion binding ; GO:0008270 | inferred from electronic annotation with InterPro:IPR002893	IPR002893:Zinc finger, MYND-type	-	CG42748
2471138	NO	2	S1_6664268	JGI_V11_303023	2466100	2466989	-	0	0	0	0	0	0	0	0	0	0				0		0	0
2471138	NO	2	S1_6664268	JGI_V11_303196	2475167	2480029	-	KOG1216	EC:6.3.2.19	Ubiquitin--protein ligase. ,von Willebrand factor and related coagulation proteins	KOG1075,KOG1181	0	meNOG05064,meNOG14886	0	0	0	0				0		0	0	PRO_rich
2471138	NO	2	S1_6664268	JGI_V11_310436	2472295	2473464	-	KOG2992	0	Nucleolar GTPase/ATPase p130	0	0	0	0	0	0	0			EOG42547J	1	EOG4W3ZDK	0	0		FBgn0261802	NULL	NULL	CG42748	-	zinc ion binding ; GO:0008270 | inferred from electronic annotation with InterPro:IPR002893	IPR002893:Zinc finger, MYND-type	-	CG42748
2478029	NO	2	S1_6671159	JGI_V11_310436	2472295	2473464	-	KOG2992	0	Nucleolar GTPase/ATPase p130	0	0	0	0	0	0	0			EOG42547J	1	EOG4W3ZDK	0	0		FBgn0261802	NULL	NULL	CG42748	-	zinc ion binding ; GO:0008270 | inferred from electronic annotation with InterPro:IPR002893	IPR002893:Zinc finger, MYND-type	-	CG42748
2478029	YES	2	S1_6671159	JGI_V11_303196	2475167	2480029	-	KOG1216	EC:6.3.2.19	Ubiquitin--protein ligase. ,von Willebrand factor and related coagulation proteins	KOG1075,KOG1181	0	meNOG05064,meNOG14886	0	0	0	0				0		0	0	PRO_rich
2478968	YES	2	S1_6672098	JGI_V11_303196	2475167	2480029	-	KOG1216	EC:6.3.2.19	Ubiquitin--protein ligase. ,von Willebrand factor and related coagulation proteins	KOG1075,KOG1181	0	meNOG05064,meNOG14886	0	0	0	0				0		0	0	PRO_rich
2491511	YES	2	S1_6684641	JGI_V11_303197	2489727	2494985	-	KOG1474	0	Transcription initiation factor TFIID. subunit BDF1 and related bromodomain proteins	euNOG07480	0	meNOG19090	0	0	ARP1_G4544	GA15372-PA	ARP2_G5843	hypothetical protein ;;	EOG40GB5S	1	EOG483JXC	0	0	Endoglin/CD105;PRO_rich	FBgn0250871	Q9VYS2	GH09980p; Papillote protein; Papillote, isoform A; Papillote, isoform B	CG2467	apposition of dorsal and ventral imaginal disc-derived wing surfaces ; GO:0007475 | inferred from mutant phenotype <newline> chitin-based embryonic cuticle biosynthetic process ; GO:0008362 | inferred from mutant phenotype <newline> chitin-based cuticle attachment to epithelium ; GO:0040005 | inferred from mutant phenotype	molecular_function ; GO:0003674 | no biological data available	IPR001507:Zona pellucida sperm-binding protein	papillote	pot
2513747	NO	2	S1_6706877	JGI_V11_303199	2504757	2510738	+	KOG0443	0	Actin regulatory proteins (gelsolin/villin family)	KOG0443	0	meNOG06508	GO:0003779/F:actin binding	0	ARP1_G1080	Gelsolin precursor	ARP2_G2888	gelsolin precursor ;; qua ;; phosphatidylinositol type-ii	EOG466T1V	1	EOG4V748Q	2	2	Gelsolin;Gelsoln	FBgn0010225	Q07171	Gelsolin	CG1106	phagocytosis, engulfment ; GO:0006911 | inferred from mutant phenotype	actin binding ; GO:0003779 | inferred from sequence or structural similarity <newline> actin binding ; GO:0003779 | inferred from sequence or structural similarity with UniProtKB:P20305	IPR007122:Gelsolin <newline> IPR007123:Gelsolin domain	Gelsolin	Gel
2513747	NO	2	S1_6706877	JGI_V11_310443	2517345	2526696	+	0	0	0	0	0	meNOG25350	0	0	ARP1_G532	conserved hypothetical protein	ARP2_G411	hypothetical protein ;;	EOG495X84	1	EOG41VQZM	0	0	ZASP	FBgn0035917	Q7KUB5	CG6416, isoform B	CG6416	mesoderm development ; GO:0007498 | inferred from expression pattern	molecular_function ; GO:0003674 | no biological data available	IPR001478:PDZ/DHR/GLGF <newline> IPR006643:ZASP	Z band alternatively spliced PDZ-motif protein 66	Zasp66
2513747	YES	2	S1_6706877	JGI_V11_310442	2512296	2514230	+	0	0	0	0	0	0	0	td_s2c208g0	0	0				0		0	0	LRR_cys_sub
2513771	NO	2	S1_6706901	JGI_V11_303199	2504757	2510738	+	KOG0443	0	Actin regulatory proteins (gelsolin/villin family)	KOG0443	0	meNOG06508	GO:0003779/F:actin binding	0	ARP1_G1080	Gelsolin precursor	ARP2_G2888	gelsolin precursor ;; qua ;; phosphatidylinositol type-ii	EOG466T1V	1	EOG4V748Q	2	2	Gelsolin;Gelsoln	FBgn0010225	Q07171	Gelsolin	CG1106	phagocytosis, engulfment ; GO:0006911 | inferred from mutant phenotype	actin binding ; GO:0003779 | inferred from sequence or structural similarity <newline> actin binding ; GO:0003779 | inferred from sequence or structural similarity with UniProtKB:P20305	IPR007122:Gelsolin <newline> IPR007123:Gelsolin domain	Gelsolin	Gel
2513771	NO	2	S1_6706901	JGI_V11_310443	2517345	2526696	+	0	0	0	0	0	meNOG25350	0	0	ARP1_G532	conserved hypothetical protein	ARP2_G411	hypothetical protein ;;	EOG495X84	1	EOG41VQZM	0	0	ZASP	FBgn0035917	Q7KUB5	CG6416, isoform B	CG6416	mesoderm development ; GO:0007498 | inferred from expression pattern	molecular_function ; GO:0003674 | no biological data available	IPR001478:PDZ/DHR/GLGF <newline> IPR006643:ZASP	Z band alternatively spliced PDZ-motif protein 66	Zasp66
2513771	YES	2	S1_6706901	JGI_V11_310442	2512296	2514230	+	0	0	0	0	0	0	0	td_s2c208g0	0	0				0		0	0	LRR_cys_sub
2701324	NO	2	S1_6894454	JGI_V11_95014	2695150	2697670	-	KOG3521	0	Predicted guanine nucleotide exchange factor	KOG3521	0	meNOG13285	GO:0005085/F:guanyl-nucleotide exchange factor activity,GO:0007242/P:intracellular signaling cascade	td_s2c227g0	ARP1_G24816	0	ARP2_G25959	rho/rac guanine nucleotide exchange factor ;;	EOG41C5C4	0	EOG42VF94	0	1	RhoGEF;PH
2701324	NO	2	S1_6894454	JGI_V11_95015	2698902	2699922	-	0	0	0	0	0	0	0	0	0	0				0		0	0
2701324	YES	2	S1_6894454	JGI_V11_95016	2700682	2701961	-	0	0	0	0	0	0	0	0	0	0				0		0	0
2844162	NO	2	S1_7037292	JGI_V11_303036	2839616	2841424	+	0	0	0	euNOG09239	0	meNOG21712	0	0	ARP1_G10794	gram-negative bacteria binding protein	ARP2_G9927	gram-negative binding protein gnbp ;; gram-negative bacteria-binding protein ;; gnbp2	EOG4QV9TF	0	EOG4QRNZ1	0	0	Glyco_hydro_16
2844162	YES	2	S1_7037292	JGI_V11_303213	2841447	2857975	-	KOG1216	0	von Willebrand factor and related coagulation proteins	KOG1216	0	meNOG05959	GO:0007155/P:cell adhesion,GO:0004185/F:serine carboxypeptidase activity,GO:0006508/P:proteolysis and peptidolysis,GO:0005576/C:extracellular region,GO:0006030/P:chitin metabolism,GO:0008061/F:chitin binding,GO:0006118/P:electron transport,GO:0008121/F:ubiquinol-cytochrome-c reductase activity,GO:0016020/C:membrane,GO:0045285/C:ubiquinol-cytochrome-c reductase complex	0	ARP1_G7150	Hemolectin CG7002-PA	ARP2_G3474	hml ;;	EOG41NS1V	1	EOG4TB93S	0	0	VWF_D;Coagulation_factor_5/8-type_C;Cys_knot_C;VWF_C;DUF1787;VWC_out;Chitin-bd_peritrophin-A;EGF_Ca_bd;Prot_Inh_CR_TIL;LDL_rcpt_A;Pre-SET_Zn_bd_sub;DUF1431_DROsp	FBgn0029167	Q8MS79	LP05709p	CG7002	hemostasis ; GO:0007599 | inferred from mutant phenotype <newline> wound healing ; GO:0042060 | inferred from mutant phenotype <newline> melanization defense response ; GO:0035006 | NOT inferred from mutant phenotype <newline> hemostasis ; GO:0007599 | inferred from expression pattern <newline> hemolymph coagulation ; GO:0042381 | inferred from mutant phenotype <newline> chitin metabolic process …	sugar binding ; GO:0005529 | inferred from sequence or structural similarity <newline> protein homodimerization activity ; GO:0042803 | inferred from direct assay <newline> chitin binding ; GO:0008061 | inferred from electronic annotation with InterPro:IPR002557	IPR000421:Coagulation factor 5/8 type, C-terminal <newline> IPR000742:Epidermal growth factor-like, type 3 <newline> IPR001007:von Willebrand factor, type C <newline> IPR001846:von Willebrand factor, type D domain <newline> IPR002557:Chitin binding domain <newline> IPR002919:Protease inhibitor I8, cysteine-rich trypsin inhibitor-like <newline> IPR006207:Cystine knot, C-terminal <newline> IPR00621…	Hemolectin	Hml
2986073	NO	2	S1_7179203	JGI_V11_95082	2990238	2996933	+	KOG1778	EC:2.3.1.48	Histone acetyltransferase. ,CREB binding protein/P300 and related TAZ Zn-finger proteins	KOG3544,euNOG10152	0	meNOG11371,meNOG22356	GO:0031177/F:phosphopantetheine binding,GO:0003676/F:nucleic acid binding,GO:0005634/C:nucleus,GO:0008270/F:zinc ion binding	td_s2c252g0	0	0				0		0	0	Znf_C2H2-like;Znf_C2H2;Znf_BED_prd;Znf_GAGAG-bd_fac
2986742	NO	2	S1_7179872	JGI_V11_95082	2990238	2996933	+	KOG1778	EC:2.3.1.48	Histone acetyltransferase. ,CREB binding protein/P300 and related TAZ Zn-finger proteins	KOG3544,euNOG10152	0	meNOG11371,meNOG22356	GO:0031177/F:phosphopantetheine binding,GO:0003676/F:nucleic acid binding,GO:0005634/C:nucleus,GO:0008270/F:zinc ion binding	td_s2c252g0	0	0				0		0	0	Znf_C2H2-like;Znf_C2H2;Znf_BED_prd;Znf_GAGAG-bd_fac
3141702	YES	2	S1_7334832	JGI_V11_233379	3107972	3222473	-	KOG1219	0	Uncharacterized conserved protein. contains laminin. cadherin and EGF domains	KOG1219	0	meNOG04382	GO:0003700/F:transcription factor activity,GO:0005622/C:intracellular,GO:0006355/P:regulation of transcription. DNA-dependent,GO:0005509/F:calcium ion binding,GO:0007156/P:homophilic cell adhesion,GO:0016020/C:membrane,GO:0005198/F:structural molecule activity,GO:0007155/P:cell adhesion	0	ARP1_G779	Nasonia vitripennis hypothetical protein			EOG4MSBCX	1	EOG4GN0PC	1	1	Laminin_G;EGF_Ca_bd;EGF;Cadherin;PRO_rich;EGF_3;Laminin_G_2;Laminin_G_1;EGF_like;EGF_Ca_bd_2;PKD;IGFBP_like	FBgn0261574	Q9VW71	Fat-like cadherin-related tumor suppressor homolog	CG7749	calcium-dependent cell-cell adhesion ; GO:0016339 | inferred from sequence or structural similarity <newline> foregut morphogenesis ; GO:0007440 | inferred from mutant phenotype <newline> hindgut morphogenesis ; GO:0007442 | inferred from mutant phenotype <newline> salivary gland development ; GO:0007431 | inferred from mutant phenotype <newline> open tracheal system development ; GO:0007424 | in…	cell adhesion molecule binding ; GO:0050839 | inferred from sequence or structural similarity <newline> receptor activity ; GO:0004872 | inferred from sequence or structural similarity <newline> calcium ion binding ; GO:0005509 | inferred from electronic annotation with InterPro:IPR001881, InterPro:IPR002126, InterPro:IPR015919, InterPro:IPR018097	IPR013091:EGF calcium-binding <newline> IPR018097:EGF-like calcium-binding, conserved site <newline> IPR000152:EGF-type aspartate/asparagine hydroxylation site <newline> IPR000742:Epidermal growth factor-like, type 3 <newline> IPR001791:Laminin G domain <newline> IPR001881:EGF-like calcium-binding <newline> IPR002126:Cadherin <newline> IPR006210:Epidermal growth factor-like <newline> IPR008985:Co…	kugelei	kug
3399565	YES	2	S1_7592695	JGI_V11_303244	3395391	3405207	-	KOG4293	0	Predicted membrane protein. contains DoH and Cytochrome b-561/ferric reductase transmembrane domains	KOG4293	1.14.17.1	meNOG19543	GO:0004500/F:dopamine beta-monooxygenase activity,GO:0006584/P:catecholamine metabolism	td_s2c288g0	ARP1_G1978	conserved hypothetical protein	ARP2_G2587	hypothetical protein ;;	EOG4Z613J	1	EOG43JHXJ	0	0	DOMON_rel;DOMON;EGF;EGF_extracell;EGF_like;SEA;PRO_rich;EGF_3;EGF_Ca_bd	FBgn0034797	Q8SXH6	RE44714p	CG12781	-	-	IPR000082:SEA <newline> IPR000742:Epidermal growth factor-like, type 3 <newline> IPR005018:DOMON domain <newline> IPR013032:EGF-like region, conserved site <newline> IPR006210:Epidermal growth factor-like <newline> IPR013111:EGF, extracellular	nahoda	nahoda
3484483	NO	2	S1_7677613	JGI_V11_17604	3483974	3484216	+	KOG4047	0	Docking protein 1 (p62dok)	KOG4047	0	meNOG10332	GO:0005158/F:insulin receptor binding	td_s2c295g0	0	0			EOG4THT8G	1	EOG4VTBQQ	1	1	Insln_rcpt_S1	FBgn0032042	Q8MT60	RE08678p	CG13398	-	insulin receptor binding ; GO:0005158 | inferred from electronic annotation with InterPro:IPR002404	IPR002404:Insulin receptor substrate-1, PTB <newline> IPR011993:Pleckstrin homology-type	-	CG13398
3484483	NO	2	S1_7677613	JGI_V11_233459	3486650	3488358	+	0	0	0	0	0	0	0	td_s2c296g0	ARP1_G23522	0	ARP2_G24623	hypothetical protein ;;		0		0	0
3484483	NO	2	S1_7677613	JGI_V11_233460	3488517	3490862	+	0	0	0	0	0	meNOG26739	0	td_s2c296g1	ARP1_G28	0	ARP2_G24	hypothetical protein ;;	EOG4KH1B6	0		0	0
3484483	NO	2	S1_7677613	JGI_V11_310591	3484924	3485445	+	0	0	0	0	0	0	0	td_s2c295g0	ARP1_G23518	0	ARP2_G24618	hypothetical protein ;;	EOG4THT8G	1	EOG4VTBQQ	1	1		FBgn0032042	Q8MT60	RE08678p	CG13398	-	insulin receptor binding ; GO:0005158 | inferred from electronic annotation with InterPro:IPR002404	IPR002404:Insulin receptor substrate-1, PTB <newline> IPR011993:Pleckstrin homology-type	-	CG13398
3533009	NO	2	S1_7726139	JGI_V11_190910	3536827	3537599	+	KOG3381	0	Uncharacterized conserved protein	KOG3381	0	meNOG18815	0	0	ARP1_G3189	conserved hypothetical protein	ARP2_G5081	hypothetical protein ;;	EOG498SH6	1	EOG4KQ06G	1	1	DUF59	FBgn0036107	Q9VTC4	UPF0195 protein CG7949	CG7949	biological_process ; GO:0008150 | no biological data available	molecular_function ; GO:0003674 | no biological data available	IPR002744:Domain of unknown function DUF59	-	CG7949
3533009	NO	2	S1_7726139	JGI_V11_220648	3530346	3532071	-	KOG0366	0	Protein geranylgeranyltransferase type II. beta subunit	KOG0366	0	meNOG05927	GO:0003824/F:catalytic activity	0	ARP1_G6484	geranylgeranyl transferase type ii beta subunit	ARP2_G5042	geranylgeranyl transferase type ii beta subunit ;; protein farnesyltransferase beta subunit ;;	EOG41VHJN	1	EOG4032MM	1	1	Prenyltrans	FBgn0028970	Q9XZ68	Beta subunit of type II geranylgeranyl transferase; GH25366p; Geranylgeranyl transferase type II beta-subunit	CG18627	-	CAAX-protein geranylgeranyltransferase activity ; GO:0004662 | non-traceable author statement <newline> catalytic activity ; GO:0003824 | inferred from electronic annotation with InterPro:IPR001330	IPR001330:Prenyltransferase/squalene oxidase <newline> IPR008930:Terpenoid cylases/protein prenyltransferase alpha-alpha toroid	beta subunit of type II geranylgeranyl transferase	betaggt-II
3533009	NO	2	S1_7726139	JGI_V11_220651	3537588	3542080	-	KOG4337	0	Microsomal triglyceride transfer protein	KOG4337	0	meNOG08239	GO:0005319/F:lipid transporter activity,GO:0006869/P:lipid transport	0	ARP1_G5291	conserved hypothetical protein			EOG459ZWF	1	EOG4P2VV1	0	0	Lipid_transpt_N	FBgn0032904	Q961S9	SD01502p	CG9342	triglyceride metabolic process ; GO:0006641 | inferred from sequence or structural similarity with MGD:Mttp; MGI:MGI:106926 <newline> lipid transport ; GO:0006869 | inferred from electronic annotation with InterPro:IPR001747, InterPro:IPR011030, InterPro:IPR015816, InterPro:IPR015819	triglyceride binding ; GO:0017129 | inferred from sequence or structural similarity with UniProtKB:O08601 <newline> phosphatidylcholine transmembrane transporter activity ; GO:0008525 | inferred from direct assay	IPR001747:Lipid transport protein, N-terminal <newline> IPR015816:Vitellinogen, beta-sheet N-terminal <newline> IPR015819:Lipid transport protein, beta-sheet shell <newline> IPR011030:Vitellinogen, superhelical	Microsomal triacylglycerol transfer protein	Mtp
3533009	NO	2	S1_7726139	JGI_V11_233474	3527897	3529995	+	0	0	0	0	0	0	0	0	ARP1_G16017	0	ARP2_G16645	hypothetical protein ;;		0		0	0
3533009	YES	2	S1_7726139	JGI_V11_190908	3532403	3536551	-	KOG1933	0	Cholesterol transport protein (Niemann-Pick C disease protein)	KOG1933	0	meNOG05832	GO:0008158/F:hedgehog receptor activity,GO:0016020/C:membrane	td_s2c314g0	ARP1_G5241	sterol regulatory element binding protein cleavage-activating protein	ARP2_G3577	sterol regulatory element binding protein cleavage-activating protein srebp cleavage-activating protein scap ;;	EOG4ZW3RX	1	EOG47M6QG	0	0	WD40;Patched;SSD_5TM;Plexin-like	FBgn0033052	A1Z6J2	SCAP	CG33131	protein targeting to Golgi ; GO:0000042 | non-traceable author statement <newline> protein processing ; GO:0016485 | non-traceable author statement <newline> sterol regulatory element binding protein cleavage ; GO:0035103 | non-traceable author statement	-	IPR017986:WD40-repeat-containing domain <newline> IPR015943:WD40/YVTN repeat-like-containing domain <newline> IPR000731:Sterol-sensing domain <newline> IPR001680:WD40 repeat <newline> IPR011046:WD40 repeat-like-containing domain <newline> IPR019781:WD40 repeat, subgroup <newline> IPR019782:WD40 repeat 2	SCAP	SCAP
3544845	NO	2	S1_7737975	JGI_V11_220651	3537588	3542080	-	KOG4337	0	Microsomal triglyceride transfer protein	KOG4337	0	meNOG08239	GO:0005319/F:lipid transporter activity,GO:0006869/P:lipid transport	0	ARP1_G5291	conserved hypothetical protein			EOG459ZWF	1	EOG4P2VV1	0	0	Lipid_transpt_N	FBgn0032904	Q961S9	SD01502p	CG9342	triglyceride metabolic process ; GO:0006641 | inferred from sequence or structural similarity with MGD:Mttp; MGI:MGI:106926 <newline> lipid transport ; GO:0006869 | inferred from electronic annotation with InterPro:IPR001747, InterPro:IPR011030, InterPro:IPR015816, InterPro:IPR015819	triglyceride binding ; GO:0017129 | inferred from sequence or structural similarity with UniProtKB:O08601 <newline> phosphatidylcholine transmembrane transporter activity ; GO:0008525 | inferred from direct assay	IPR001747:Lipid transport protein, N-terminal <newline> IPR015816:Vitellinogen, beta-sheet N-terminal <newline> IPR015819:Lipid transport protein, beta-sheet shell <newline> IPR011030:Vitellinogen, superhelical	Microsomal triacylglycerol transfer protein	Mtp
3544845	NO	2	S1_7737975	JGI_V11_303071	3542582	3543962	-	KOG1628	0	40S ribosomal protein S3A	KOG1628	0	meNOG06338	GO:0003735/F:structural constituent of ribosome,GO:0005622/C:intracellular,GO:0005840/C:ribosome,GO:0006412/P:protein biosynthesis	0	ARP1_G3836	40S ribosomal protein S3a	ARP2_G2874	40s ribosomal protein s3a ;;	EOG4DJHCB	2	EOG4CVN2Q	3	1	Ribosomal_S3AE	FBgn0017545	P55830	40S ribosomal protein S3a	CG2168	translation ; GO:0006412 | non-traceable author statement <newline> translation ; GO:0006412 | inferred from sequence or structural similarity with HGNC_gene:RPS3A; HGNC:10421; OMIM:180478 <newline> oogenesis ; GO:0048477 | non-traceable author statement <newline> mitotic spindle elongation ; GO:0000022 | inferred from mutant phenotype <newline> mitotic spindle organization ; GO:0007052 | inferre…	structural constituent of ribosome ; GO:0003735 | non-traceable author statement <newline> structural constituent of ribosome ; GO:0003735 | inferred from sequence or structural similarity with HGNC_gene:RPS3A; HGNC:10421; OMIM:180478	IPR018281:Ribosomal protein S3Ae, conserved site <newline> IPR001593:Ribosomal protein S3Ae	Ribosomal protein S3A	RpS3A
3544845	NO	2	S1_7737975	JGI_V11_303073	3546133	3547219	+	KOG3236	0	Predicted membrane protein	KOG3236	0	meNOG13824	0	0	ARP1_G5349	Anopheles gambiae str. PEST/ENSANGP00000012458	ARP2_G5873	hypothetical protein ;;	EOG4FN30P	1	EOG444RF6	1	1		FBgn0015338	Q9V3I6	CG5861; RE32624p	CG5861	phagocytosis, engulfment ; GO:0006911 | inferred from mutant phenotype	-	IPR019164:Protein of unknown function DUF2053, membrane	-	CG5861
3544845	NO	2	S1_7737975	JGI_V11_303256	3547323	3550457	+	0	0	0	euNOG04351	0	meNOG06706	0	0	ARP1_G7217	conserved hypothetical protein	ARP2_G7599	hypothetical protein ;;	EOG4CC2GD	1	EOG4DVBDH	0	0		FBgn0036031	Q95U50	GH07092p	CG6761	-	-	IPR021777:Protein of unknown function DUF3342	-	CG6761
3544845	YES	2	S1_7737975	JGI_V11_310616	3544186	3545847	+	KOG1584	EC:2.8.2.-	Sulfotransferases. ,Sulfotransferase	KOG1584	0	meNOG14464	GO:0008146/F:sulfotransferase activity	0	ARP1_G8140	sulfotransferase	ARP2_G7265	sulfotransferase sult ;; bile salt sulfotransferase ;; hypothetical protein	EOG4FBG8H	1	EOG4XPW9N	3	2	Sulphotransferase	FBgn0034887	Q9W1L8	CG5428; GH11818p	CG5428	-	sulfotransferase activity ; GO:0008146 | inferred from sequence or structural similarity with EMBL:U95726	IPR000863:Sulfotransferase domain	-	CG5428
3590430	NO	2	S1_7783560	JGI_V11_95215	3593969	3594886	+	0	0	0	0	0	0	0	td_s2c319g2	0	0	ARP2_G1072	serine/threonine-protein kinase srpk2 ;;		0		0	0
3590430	YES	2	S1_7783560	JGI_V11_95214	3589537	3591694	+	KOG2510	0	SWI-SNF chromatin-remodeling complex protein	0	0	0	0	td_s2c319g2	0	0	ARP2_G1072	serine/threonine-protein kinase srpk2 ;;		0		0	0
64791	NO	3	S1_7998190	JGI_V11_233546	68934	69928	-	KOG0166	0	Karyopherin (importin) alpha	0	0	0	0	0	0	0				0		0	0
64791	NO	3	S1_7998190	JGI_V11_95247	59988	62848	+	0	0	0	0	0	0	0	td_s3c4g1	ARP1_G4755	0				0		0	0	PI_PLC_X;Lectin_C
64791	YES	3	S1_7998190	JGI_V11_233545	63690	68865	-	0	0	0	0	0	0	0	0	0	0				0		0	0
452533	NO	3	S1_8385932	JGI_V11_206150	445384	447543	+	KOG0653	0	Cyclin B and related kinase-activating proteins	KOG0653	0	meNOG11940	GO:0000074/P:regulation of cell cycle,GO:0005634/C:nucleus	td_s3c40g2	ARP1_G1613	Cyclin B CG3510-PD	ARP2_G1721	g2/mitotic-specific cyclin-b1 ;;	EOG42Z35G	1	EOG4TB954	1	1	Cyclin_N;Cyclin_C;Cyclin	FBgn0000405	P20439	G2/mitotic-specific cyclin-B	CG3510	cytokinesis ; GO:0000910 | inferred from mutant phenotype <newline> mitotic anaphase B ; GO:0000092 | inferred from mutant phenotype <newline> mitotic chromosome movement towards spindle pole ; GO:0007079 | inferred from mutant phenotype <newline> cytokinesis after mitosis ; GO:0000281 | inferred from mutant phenotype <newline> attachment of spindle microtubules to kinetochore ; GO:0008608 | infe…	cyclin-dependent protein kinase regulator activity ; GO:0016538 | inferred from direct assay <newline> cyclin-dependent protein kinase regulator activity ; GO:0016538 | inferred from sequence or structural similarity with UniProtKB:P15206 <newline> cyclin-dependent protein kinase regulator activity ; GO:0016538 | non-traceable author statement <newline> protein kinase binding ; GO:0019901 | infer…	IPR004367:Cyclin, C-terminal <newline> IPR006671:Cyclin, N-terminal <newline> IPR013763:Cyclin-like <newline> IPR014400:Cyclin A/B/D/E <newline> IPR015454:Cyclin B, G2/mitotic-specific	Cyclin B	CycB
452533	NO	3	S1_8385932	JGI_V11_220721	457482	458554	-	KOG2254	0	Predicted endo-1.3-beta-glucanase	0	0	0	0	td_s3c38g2	ARP1_G7933	0	ARP2_G8307	hypothetical protein ;;		0		0	0
452533	NO	3	S1_8385932	JGI_V11_310726	448164	448856	-	0	0	0	0	0	0	0	td_s3c40g2	ARP1_G7933	0	ARP2_G8307	hypothetical protein ;;		0		0	0
452533	NO	3	S1_8385932	JGI_V11_310727	449605	450663	-	0	0	0	0	0	0	0	td_s3c40g3	ARP1_G7933	0	ARP2_G8307	hypothetical protein ;;		0		0	0
452533	NO	3	S1_8385932	JGI_V11_95314	453879	454576	-	0	0	0	0	0	0	0	td_s3c38g2	ARP1_G7933	0	ARP2_G8307	hypothetical protein ;;		0		0	0
452533	NO	3	S1_8385932	JGI_V11_95315	455511	456218	-	0	0	0	0	0	0	0	td_s3c38g2	ARP1_G7933	0	ARP2_G8307	hypothetical protein ;;		0		0	0
452533	YES	3	S1_8385932	JGI_V11_220720	452066	453086	+	0	0	0	0	0	0	0	td_s3c38g2	ARP1_G7933	0	ARP2_G8307	hypothetical protein ;;		0		0	0
500812	NO	3	S1_8434211	JGI_V11_299643	494509	496672	-	KOG2795	0	Catalytic subunit of the meiotic double strand break transesterase	KOG2795	0	meNOG07023	0	0	ARP1_G6766	meiotic recombination protein spo11	ARP2_G6594	meiotic recombination protein spo11 ;;	EOG4M640R	1	EOG4Z0H0G	1	1	Spo11/TopoVI_A_N	FBgn0002716	Q7KPA5	MEI-W68; Meiotic W68; RT05903p	CG7753	reciprocal meiotic recombination ; GO:0007131 | inferred from mutant phenotype <newline> reciprocal meiotic recombination ; GO:0007131 | traceable author statement <newline> meiotic DNA double-strand break formation ; GO:0042138 | non-traceable author statement <newline> early meiotic recombination nodule assembly ; GO:0042139 | inferred from mutant phenotype <newline> late meiotic recombination …	DNA topoisomerase (ATP-hydrolyzing) activity ; GO:0003918 | inferred from sequence or structural similarity with UniProtKB:O05208 <newline> DNA topoisomerase (ATP-hydrolyzing) activity ; GO:0003918 | non-traceable author statement <newline> ATP binding ; GO:0005524 | inferred from electronic annotation with InterPro:IPR002815	IPR002815:Spo11/DNA topoisomerase VI, subunit A <newline> IPR004085:DNA topoisomerase VI, subunit A	meiotic W68	mei-W68
500812	YES	3	S1_8434211	JGI_V11_233648	499435	506281	-	0	0	0	0	0	0	0	0	0	0				0		0	0
686898	NO	3	S1_8620297	JGI_V11_304659	682633	685649	+	KOG2743	0	Cobalamin synthesis protein	KOG2743	0	meNOG10524	0	0	ARP1_G11992	COBW domain-containing protein 1	ARP2_G12961	cobw domain-containing protein 1 cobalamin synthetase w domain-containing protein 1 ;;	EOG4JSXNQ	0	EOG47DG93	1	4	Cbl_biosynth_CobW-like;Cbl_biosynth_CobW-like_C
689712	NO	3	S1_8623111	JGI_V11_304659	682633	685649	+	KOG2743	0	Cobalamin synthesis protein	KOG2743	0	meNOG10524	0	0	ARP1_G11992	COBW domain-containing protein 1	ARP2_G12961	cobw domain-containing protein 1 cobalamin synthetase w domain-containing protein 1 ;;	EOG4JSXNQ	0	EOG47DG93	1	4	Cbl_biosynth_CobW-like;Cbl_biosynth_CobW-like_C
689737	NO	3	S1_8623136	JGI_V11_304659	682633	685649	+	KOG2743	0	Cobalamin synthesis protein	KOG2743	0	meNOG10524	0	0	ARP1_G11992	COBW domain-containing protein 1	ARP2_G12961	cobw domain-containing protein 1 cobalamin synthetase w domain-containing protein 1 ;;	EOG4JSXNQ	0	EOG47DG93	1	4	Cbl_biosynth_CobW-like;Cbl_biosynth_CobW-like_C
728766	NO	3	S1_8662165	JGI_V11_233683	722341	726517	+	0	0	0	0	0	0	0	0	0	0				0		0	0
728766	YES	3	S1_8662165	JGI_V11_233684	727942	729306	-	0	0	0	0	0	0	0	0	0	0				0		0	0
734046	NO	3	S1_8667445	JGI_V11_233684	727942	729306	-	0	0	0	0	0	0	0	0	0	0				0		0	0
734046	NO	3	S1_8667445	JGI_V11_28765	735328	735630	+	KOG2294	0	Transcription factor of the Forkhead/HNF3 family	KOG2294	0	meNOG08015	GO:0003700/F:transcription factor activity,GO:0005634/C:nucleus,GO:0006355/P:regulation of transcription. DNA-dependent	td_s3c59g1	0	0			EOG4Z08NS	1	EOG4VTBT7	1	2	TF_Fork_head	FBgn0004896	Q02361	Fork head domain-containing protein FD3	CG3668	regulation of transcription from RNA polymerase II promoter ; GO:0006357 | inferred from sequence or structural similarity with MGD:Hfhbf2; MGI:MGI:99895 <newline> embryo development ; GO:0009790 | non-traceable author statement	sequence-specific DNA binding transcription factor activity ; GO:0003700 | inferred from sequence or structural similarity with EMBL:AF223426 <newline> sequence-specific DNA binding ; GO:0043565 | inferred from electronic annotation with InterPro:IPR001766, InterPro:IPR018122	IPR018122:Transcription factor, fork head, conserved site <newline> IPR001766:Transcription factor, fork head <newline> IPR011991:Winged helix-turn-helix transcription repressor DNA-binding	forkhead domain 59A	fd59A
734107	NO	3	S1_8667506	JGI_V11_233684	727942	729306	-	0	0	0	0	0	0	0	0	0	0				0		0	0
734107	NO	3	S1_8667506	JGI_V11_28765	735328	735630	+	KOG2294	0	Transcription factor of the Forkhead/HNF3 family	KOG2294	0	meNOG08015	GO:0003700/F:transcription factor activity,GO:0005634/C:nucleus,GO:0006355/P:regulation of transcription. DNA-dependent	td_s3c59g1	0	0			EOG4Z08NS	1	EOG4VTBT7	1	2	TF_Fork_head	FBgn0004896	Q02361	Fork head domain-containing protein FD3	CG3668	regulation of transcription from RNA polymerase II promoter ; GO:0006357 | inferred from sequence or structural similarity with MGD:Hfhbf2; MGI:MGI:99895 <newline> embryo development ; GO:0009790 | non-traceable author statement	sequence-specific DNA binding transcription factor activity ; GO:0003700 | inferred from sequence or structural similarity with EMBL:AF223426 <newline> sequence-specific DNA binding ; GO:0043565 | inferred from electronic annotation with InterPro:IPR001766, InterPro:IPR018122	IPR018122:Transcription factor, fork head, conserved site <newline> IPR001766:Transcription factor, fork head <newline> IPR011991:Winged helix-turn-helix transcription repressor DNA-binding	forkhead domain 59A	fd59A
737600	NO	3	S1_8670999	JGI_V11_28765	735328	735630	+	KOG2294	0	Transcription factor of the Forkhead/HNF3 family	KOG2294	0	meNOG08015	GO:0003700/F:transcription factor activity,GO:0005634/C:nucleus,GO:0006355/P:regulation of transcription. DNA-dependent	td_s3c59g1	0	0			EOG4Z08NS	1	EOG4VTBT7	1	2	TF_Fork_head	FBgn0004896	Q02361	Fork head domain-containing protein FD3	CG3668	regulation of transcription from RNA polymerase II promoter ; GO:0006357 | inferred from sequence or structural similarity with MGD:Hfhbf2; MGI:MGI:99895 <newline> embryo development ; GO:0009790 | non-traceable author statement	sequence-specific DNA binding transcription factor activity ; GO:0003700 | inferred from sequence or structural similarity with EMBL:AF223426 <newline> sequence-specific DNA binding ; GO:0043565 | inferred from electronic annotation with InterPro:IPR001766, InterPro:IPR018122	IPR018122:Transcription factor, fork head, conserved site <newline> IPR001766:Transcription factor, fork head <newline> IPR011991:Winged helix-turn-helix transcription repressor DNA-binding	forkhead domain 59A	fd59A
876426	NO	3	S1_8809825	JGI_V11_310790	879197	879897	+	0	0	0	euNOG08701	0	meNOG21256	0	0	ARP1_G4814	LYR motif-containing protein 7	ARP2_G3119	lyr motif-containing protein 7 ;;	EOG4DBRXB	1	EOG454FVS	1	1		FBgn0083986	Q0KI15	CG34150	CG34150	-	-	-	-	CG34150
876426	YES	3	S1_8809825	JGI_V11_310789	871505	878656	-	KOG3658	0	Tumor necrosis factor-alpha-converting enzyme (TACE/ADAM17) and related metalloproteases	KOG3658	0	meNOG04263	GO:0004222/F:metalloendopeptidase activity,GO:0006508/P:proteolysis and peptidolysis,GO:0008237/F:metallopeptidase activity,GO:0008270/F:zinc ion binding	td_s3c73g1	ARP1_G1395	kuzbanian CG7147-PD	ARP2_G1529	hypothetical protein ;;	EOG4ZCRKF	1	EOG4899DC	1	1	Blood-coag_inhib_Disintegrin;Peptidase_M12B	FBgn0259984	A8DZ02	Kuzbanian, isoform E;	CG7147	Notch receptor processing ; GO:0007220 | inferred from genetic interaction with H AND inferred from genetic interaction with N AND inferred from genetic interaction with Ser <newline> Notch signaling pathway ; GO:0007219 | traceable author statement <newline> central nervous system development ; GO:0007417 | traceable author statement <newline> regulation of axon extension ; GO:0030516 | traceabl…	metalloendopeptidase activity ; GO:0004222 | inferred from genetic interaction with N AND inferred from sequence or structural similarity with MGD:Adam10; MGI:MGI:109548 <newline> zinc ion binding ; GO:0008270 | inferred from electronic annotation with InterPro:IPR002870	IPR001590:Peptidase M12B, ADAM/reprolysin <newline> IPR001762:Blood coagulation inhibitor, Disintegrin <newline> IPR002870:Peptidase M12B, propeptide	kuzbanian	kuz
981559	NO	3	S1_8914958	JGI_V11_233723	975465	979299	+	0	0	0	0	0	0	0	0	0	0				0		0	0
981559	NO	3	S1_8914958	JGI_V11_304587	979804	980453	+	0	0	0	0	0	0	0	0	0	0				0		0	0
1010349	NO	3	S1_8943748	JGI_V11_233727	1002315	1006517	-	0	0	0	0	0	0	0	td_s3c77g0	0	0	ARP2_G342	defective proboscis extension response ;;		0		0	0
1010349	YES	3	S1_8943748	JGI_V11_40950	1008241	1018531	+	KOG3510	0	FOG: Immunoglobulin C-2 Type/fibronectin type III domains	KOG3510	0	meNOG24450	0	td_s3c77g0	ARP1_G4654	defective proboscis extension response	ARP2_G342	defective proboscis extension response ;;	EOG4WWQ1J	4	EOG4M96MK	0	0	Ig_sub2;Ig_sub;Ig;Ig_V-set;Ig_I-set;Ig-like;Ig_V-set_sub	FBgn0038282	Q9VFD9	Dpr9; GH01517p	CG33485	behavioral response to ethanol ; GO:0048149 | inferred from mutant phenotype	-	IPR003598:Immunoglobulin subtype 2 <newline> IPR003599:Immunoglobulin subtype <newline> IPR007110:Immunoglobulin-like <newline> IPR013106:Immunoglobulin V-set <newline> IPR013783:Immunoglobulin-like fold	dpr9	dpr9
1013428	YES	3	S1_8946827	JGI_V11_40950	1008241	1018531	+	KOG3510	0	FOG: Immunoglobulin C-2 Type/fibronectin type III domains	KOG3510	0	meNOG24450	0	td_s3c77g0	ARP1_G4654	defective proboscis extension response	ARP2_G342	defective proboscis extension response ;;	EOG4WWQ1J	4	EOG4M96MK	0	0	Ig_sub2;Ig_sub;Ig;Ig_V-set;Ig_I-set;Ig-like;Ig_V-set_sub	FBgn0038282	Q9VFD9	Dpr9; GH01517p	CG33485	behavioral response to ethanol ; GO:0048149 | inferred from mutant phenotype	-	IPR003598:Immunoglobulin subtype 2 <newline> IPR003599:Immunoglobulin subtype <newline> IPR007110:Immunoglobulin-like <newline> IPR013106:Immunoglobulin V-set <newline> IPR013783:Immunoglobulin-like fold	dpr9	dpr9
1013439	YES	3	S1_8946838	JGI_V11_40950	1008241	1018531	+	KOG3510	0	FOG: Immunoglobulin C-2 Type/fibronectin type III domains	KOG3510	0	meNOG24450	0	td_s3c77g0	ARP1_G4654	defective proboscis extension response	ARP2_G342	defective proboscis extension response ;;	EOG4WWQ1J	4	EOG4M96MK	0	0	Ig_sub2;Ig_sub;Ig;Ig_V-set;Ig_I-set;Ig-like;Ig_V-set_sub	FBgn0038282	Q9VFD9	Dpr9; GH01517p	CG33485	behavioral response to ethanol ; GO:0048149 | inferred from mutant phenotype	-	IPR003598:Immunoglobulin subtype 2 <newline> IPR003599:Immunoglobulin subtype <newline> IPR007110:Immunoglobulin-like <newline> IPR013106:Immunoglobulin V-set <newline> IPR013783:Immunoglobulin-like fold	dpr9	dpr9
1156938	NO	3	S1_9090337	JGI_V11_233752	1153935	1154476	-	0	0	0	0	0	0	0	td_s3c88g0	0	0				0		0	0
1156938	YES	3	S1_9090337	JGI_V11_233754	1155468	1166702	-	0	0	0	0	0	0	0	td_s3c88g0	0	0				0		0	0
1167667	NO	3	S1_9101066	JGI_V11_233754	1155468	1166702	-	0	0	0	0	0	0	0	td_s3c88g0	0	0				0		0	0
1167667	NO	3	S1_9101066	JGI_V11_233756	1172123	1175991	+	0	0	0	0	0	0	0	0	0	0				0		0	0
1167667	NO	3	S1_9101066	JGI_V11_310805	1168902	1170892	-	KOG3516	0	Neurexin IV	KOG3516	2.7.1.137	meNOG05424	GO:0005201/F:extracellular matrix structural constituent,GO:0005581/C:collagen,GO:0031177/F:phosphopantetheine binding	td_s3c89g0	ARP1_G22	0	ARP2_G19	neurexin IV; src	ixodes_ISCW023368-PA		0	EOG4DFVF0	1	2	C1q;Fib_collagen_C
1190406	NO	3	S1_9123805	JGI_V11_220771	1192751	1193505	-	0	0	0	0	0	0	0	0	0	0				0		0	0
1190406	NO	3	S1_9123805	JGI_V11_233763	1193938	1194392	+	0	0	0	0	0	0	0	0	0	0				0		0	0
1190406	NO	3	S1_9123805	JGI_V11_304673	1194571	1195935	+	0	0	0	0	0	0	0	td_s3c91g0	0	0				0		0	0
1190406	YES	3	S1_9123805	JGI_V11_126867	1188082	1192551	+	KOG2737	0	Putative metallopeptidase	KOG2737	0	meNOG04674	GO:0006508/P:proteolysis and peptidolysis,GO:0008235/F:metalloexopeptidase activity,GO:0008233/F:peptidase activity	0	0	0			EOG4ZW3SC	1	EOG4DNKXZ	1	1	Peptidase_M24_cat_core;Pept_M24B_N	FBgn0000455	Q9VG79	Dipeptidase C; LD07362p	CG5663	proteolysis ; GO:0006508 | inferred from direct assay <newline> cellular process ; GO:0009987 | inferred from electronic annotation with InterPro:IPR000994	dipeptidyl-peptidase activity ; GO:0008239 | inferred from direct assay <newline> dipeptidase activity ; GO:0016805 | inferred from sequence or structural similarity with UniProtKB:Q11136 <newline> metalloexopeptidase activity ; GO:0008235 | inferred from electronic annotation with InterPro:IPR001131 <newline> aminopeptidase activity ; GO:0004177 | inferred from electronic annotation with InterPr…	IPR000994:Peptidase M24, structural domain <newline> IPR001131:Peptidase M24B, X-Pro dipeptidase/aminopeptidase P, conserved site <newline> IPR007865:Peptidase M24B, X-Pro dipeptidase/aminopeptidase P N-terminal	Dipeptidase C	Dip-C
1190414	NO	3	S1_9123813	JGI_V11_220771	1192751	1193505	-	0	0	0	0	0	0	0	0	0	0				0		0	0
1190414	NO	3	S1_9123813	JGI_V11_233763	1193938	1194392	+	0	0	0	0	0	0	0	0	0	0				0		0	0
1190414	NO	3	S1_9123813	JGI_V11_304673	1194571	1195935	+	0	0	0	0	0	0	0	td_s3c91g0	0	0				0		0	0
1190414	YES	3	S1_9123813	JGI_V11_126867	1188082	1192551	+	KOG2737	0	Putative metallopeptidase	KOG2737	0	meNOG04674	GO:0006508/P:proteolysis and peptidolysis,GO:0008235/F:metalloexopeptidase activity,GO:0008233/F:peptidase activity	0	0	0			EOG4ZW3SC	1	EOG4DNKXZ	1	1	Peptidase_M24_cat_core;Pept_M24B_N	FBgn0000455	Q9VG79	Dipeptidase C; LD07362p	CG5663	proteolysis ; GO:0006508 | inferred from direct assay <newline> cellular process ; GO:0009987 | inferred from electronic annotation with InterPro:IPR000994	dipeptidyl-peptidase activity ; GO:0008239 | inferred from direct assay <newline> dipeptidase activity ; GO:0016805 | inferred from sequence or structural similarity with UniProtKB:Q11136 <newline> metalloexopeptidase activity ; GO:0008235 | inferred from electronic annotation with InterPro:IPR001131 <newline> aminopeptidase activity ; GO:0004177 | inferred from electronic annotation with InterPr…	IPR000994:Peptidase M24, structural domain <newline> IPR001131:Peptidase M24B, X-Pro dipeptidase/aminopeptidase P, conserved site <newline> IPR007865:Peptidase M24B, X-Pro dipeptidase/aminopeptidase P N-terminal	Dipeptidase C	Dip-C
1201354	NO	3	S1_9134753	JGI_V11_233764	1199015	1199486	-	0	0	0	0	0	0	0	0	0	0				0		0	0
1201354	NO	3	S1_9134753	JGI_V11_95408	1204892	1206847	+	KOG4294	0	Non voltage-gated ion channels (DEG/ENaC family)	KOG4294	0	meNOG12493	GO:0005272/F:sodium channel activity,GO:0006814/P:sodium ion transport,GO:0016020/C:membrane	td_s3c92g0	ARP1_G332	pickpocket 16 CG34059-PA	ARP2_G334	pickpocket ;; gonad-specific amiloride-sensitive sodium channel ;; ppk7	EOG4VQ84F	1	EOG4PGBTG	2	2	Na+channel_ASC	FBgn0065108	Q86LG7	Pickpocket 16	CG34059	sodium ion transport ; GO:0006814 | inferred from electronic annotation with InterPro:IPR001873, InterPro:IPR020903	sodium channel activity ; GO:0005272 | non-traceable author statement <newline> sodium channel activity ; GO:0005272 | inferred from sequence or structural similarity with Dana\Nach	IPR001873:Na+ channel, amiloride-sensitive <newline> IPR020903:Na+ channel, amiloride-sensitive, conserved site	pickpocket 16	ppk16
1201354	YES	3	S1_9134753	JGI_V11_95407	1201082	1203235	+	KOG4294	0	Non voltage-gated ion channels (DEG/ENaC family)	KOG4294	0	meNOG12493	GO:0005272/F:sodium channel activity,GO:0006814/P:sodium ion transport,GO:0016020/C:membrane	td_s3c92g0	0	0	ARP2_G334	pickpocket ;; gonad-specific amiloride-sensitive sodium channel ;; ppk7	EOG4VQ84F	1		0	0	Na+channel_ASC	FBgn0065108	Q86LG7	Pickpocket 16	CG34059	sodium ion transport ; GO:0006814 | inferred from electronic annotation with InterPro:IPR001873, InterPro:IPR020903	sodium channel activity ; GO:0005272 | non-traceable author statement <newline> sodium channel activity ; GO:0005272 | inferred from sequence or structural similarity with Dana\Nach	IPR001873:Na+ channel, amiloride-sensitive <newline> IPR020903:Na+ channel, amiloride-sensitive, conserved site	pickpocket 16	ppk16
1276245	NO	3	S1_9209644	JGI_V11_230221	1273889	1274835	-	KOG3445	0	Mitochondrial/chloroplast ribosomal protein 36a	KOG3445	1.6.99.3	meNOG20144	0	0	ARP1_G3163	mitochondrial ribosomal protein L43 CG5479-PA	ARP2_G2679	mitochondrial ribosomal protein l43 ;;	EOG47WM4V	1	EOG46T7WT	0	0	Ribos_L51_S25	FBgn0034893	Q9W1L1	Mitochondrial ribosomal protein L43; RE35686p	CG5479	translation ; GO:0006412 | inferred from sequence or structural similarity with EMBL:AI075733	structural constituent of ribosome ; GO:0003735 | inferred from sequence or structural similarity with EMBL:AI075733	IPR007741:Ribosomal protein/NADH dehydrogenase domain <newline> IPR012336:Thioredoxin-like fold	mitochondrial ribosomal protein L43	mRpL43
1276245	NO	3	S1_9209644	JGI_V11_304678	1271034	1273904	+	KOG2153	0	Protein involved in the nuclear export of pre-ribosomes	KOG2153	0	meNOG06147	0	0	ARP1_G6060	Acyrthosiphon pisum hypothetical protein	ARP2_G2679	mitochondrial ribosomal protein l43 ;;	EOG4N2Z3W	1	EOG4FJF2R	0	0	CBF;NOC3p;3_5_exonuclease	FBgn0037489	Q9VI82	Nucleolar complex protein 3 homolog	CG1234	biological_process ; GO:0008150 | no biological data available	binding ; GO:0005488 | inferred from electronic annotation with InterPro:IPR011989, InterPro:IPR016024	IPR005612:CCAAT-binding factor <newline> IPR011501:Nucleolar complex-associated <newline> IPR016024:Armadillo-type fold <newline> IPR016903:Nucleolar complex-associated protein 3 <newline> IPR011989:Armadillo-like helical	-	CG1234
1276245	NO	3	S1_9209644	JGI_V11_310827	1279692	1281110	-	KOG1075	0	FOG: Reverse transcriptase	0	0	0	0	td_s3c112g0	0	0				0		0	0
1276245	YES	3	S1_9209644	JGI_V11_220780	1275256	1279669	+	KOG1912	0	WD40 repeat protein	KOG1912	0	meNOG07782	0	0	ARP1_G14275	Bromodomain and WD repeat domain containing 2	ARP2_G15961	bromodomain and wd repeat domain containing 2 ;;	EOG4Q2BX3	0	EOG469WMB	1	1	WD40
1343255	YES	3	S1_9276654	JGI_V11_304684	1331900	1344623	-	KOG1215	0	Low-density lipoprotein receptors containing Ca2+-binding EGF-like domains	KOG1215,KOG3511	0	meNOG05584,meNOG28426	GO:0016020/C:membrane,GO:0006886/P:intracellular protein transport,GO:0008565/F:protein transporter activity	0	ARP1_G6891	vacuolar sorting protein	ARP2_G7453	vacuolar sorting protein vps ;;	EOG46M90D	0	EOG4Z3C67	1	1	LDLR;VPS10;FN_III;EGF;LDL_rcpt_A;DSL;EGF_Ca_bd;Glyco_hydro_BNR
1403412	NO	3	S1_9336811	JGI_V11_233801	1405454	1406777	+	0	0	0	0	0	0	0	0	0	0				0		0	0
1403412	NO	3	S1_9336811	JGI_V11_41236	1408214	1411266	+	KOG3676	0	Ca2+-permeable cation channel OSM-9 and related channels (OTRPC family)	KOG3676	0	meNOG11456	GO:0005261/F:cation channel activity,GO:0006812/P:cation transport,GO:0016020/C:membrane,GO:0005216/F:ion channel activity,GO:0006811/P:ion transport	td_s3c119g0	ARP1_G5298	OSMotic avoidance abnormal family member	ARP2_G5552	hypothetical protein ;;	EOG4FFBGS	1	EOG4QZDCQ	0	0	ANK;Ion_trans	FBgn0086693	Q9W3W0	Inactive	CG4536	calcium ion transport ; GO:0006816 | inferred from sequence or structural similarity <newline> sensory perception of smell ; GO:0007608 | inferred from sequence or structural similarity <newline> sensory perception of sound ; GO:0007605 | inferred from mutant phenotype <newline> flight behavior ; GO:0007629 | inferred from mutant phenotype <newline> response to heat ; GO:0009408 | inferred from m…	calcium channel activity ; GO:0005262 | inferred from sequence or structural similarity <newline> calcium channel activity ; GO:0005262 | inferred from sequence or structural similarity with EMBL:AJ133128; protein_id:CAB40138.1	IPR005821:Ion transport <newline> IPR002110:Ankyrin repeat <newline> IPR020683:Ankyrin repeat-containing domain	inactive	iav
1403412	YES	3	S1_9336811	JGI_V11_233798	1395602	1405039	+	KOG0611	0	Predicted serine/threonine protein kinase	KOG0611	0	meNOG07123,meNOG12179	GO:0004672/F:protein kinase activity,GO:0005524/F:ATP binding,GO:0006468/P:protein amino acid phosphorylation,GO:0004713/F:protein-tyrosine kinase activity,GO:0004674/F:protein serine/threonine kinase activity	0	ARP1_G23733	0	ARP2_G24839	hypothetical protein ;;	EOG4VMCW8	0	EOG457B0T	1	1	Ser_thr_pkinase;Tyr_pkinase;Prot_kinase_core;PRO_rich
1457131	YES	3	S1_9390530	JGI_V11_206246	1452794	1467275	-	KOG1796	0	Vacuolar protein sorting-associated protein	KOG1796,KOG1809	0	meNOG04138	0	td_s3c121g0	ARP1_G5839	vacuolar protein sorting-associated protein	ARP2_G6355	vacuolar protein sorting-associated protein vps13d ;;	EOG4BG79Q	1	EOG4D2CG9	0	0	VPSAP;UBA/Transl_elong_EF1B_N;RPR	FBgn0052113	Q9VU08	CG32113	CG32113	vesicle-mediated transport ; GO:0016192 | inferred from sequence or structural similarity with SGD_LOCUS:VPS13; SGD:S0003963 <newline> protein localization ; GO:0008104 | inferred from electronic annotation with InterPro:IPR009543	-	IPR000772:Ricin B lectin <newline> IPR009543:Vacuolar protein sorting-associated protein	-	CG32113
1457179	YES	3	S1_9390578	JGI_V11_206246	1452794	1467275	-	KOG1796	0	Vacuolar protein sorting-associated protein	KOG1796,KOG1809	0	meNOG04138	0	td_s3c121g0	ARP1_G5839	vacuolar protein sorting-associated protein	ARP2_G6355	vacuolar protein sorting-associated protein vps13d ;;	EOG4BG79Q	1	EOG4D2CG9	0	0	VPSAP;UBA/Transl_elong_EF1B_N;RPR	FBgn0052113	Q9VU08	CG32113	CG32113	vesicle-mediated transport ; GO:0016192 | inferred from sequence or structural similarity with SGD_LOCUS:VPS13; SGD:S0003963 <newline> protein localization ; GO:0008104 | inferred from electronic annotation with InterPro:IPR009543	-	IPR000772:Ricin B lectin <newline> IPR009543:Vacuolar protein sorting-associated protein	-	CG32113
1638623	NO	3	S1_9572022	JGI_V11_191157	1638987	1641784	+	KOG3838	0	Mannose lectin ERGIC-53. involved in glycoprotein traffic	KOG3838	0	meNOG05658	GO:0016020/C:membrane	td_s3c134g0	ARP1_G2089	Mannose-binding endoplasmic reticulum-Golgi intermediate compartment lectin	ARP2_G2300	mannose-binding endoplasmic reticulum-golgi intermediate compartment lectin ;;	EOG4ZS7JG	1	EOG4G7HS1	1	1	Lectin_leg	FBgn0035909	Q9V3A8	Ergic53, isoform A; Ergic53, isoform B; LD43551p; Rhea	CG6822	-	mannose binding ; GO:0005537 | inferred from sequence or structural similarity with EMBL:U09716	IPR005052:Legume-like lectin <newline> IPR008985:Concanavalin A-like lectin/glucanase <newline> IPR013320:Concanavalin A-like lectin/glucanase, subgroup	ergic53	ergic53
1638623	NO	3	S1_9572022	JGI_V11_25668	1634931	1635908	+	KOG0940	0	Ubiquitin protein ligase RSP5/NEDD4	KOG0940	0	meNOG05987	0	td_s3c134g0	0	0	ARP2_G6266	hect type e3 ubiquitin ligase ;; e3 ubiquitin-protein ligase hecw2 hect ;;	EOG4MSBG0	0	EOG4Z93T1	0	0	WW_Rsp5_WWP
1638623	NO	3	S1_9572022	JGI_V11_304705	1637598	1638554	-	KOG4296	0	Epithelin/granulin	KOG4296	0	meNOG08636	GO:0004623/F:phospholipase A2 activity,GO:0005509/F:calcium ion binding,GO:0016042/P:lipid catabolism	td_s3c134g0	ARP1_G24815	0	ARP2_G13503	granulin ;;	EOG42Z37J	0	EOG43BSFH	1	1	Granulin
1638623	NO	3	S1_9572022	JGI_V11_41772	1635930	1637433	+	KOG0940	0	Ubiquitin protein ligase RSP5/NEDD4	KOG0940	0	meNOG05987	GO:0004842/F:ubiquitin-protein ligase activity,GO:0005622/C:intracellular,GO:0006464/P:protein modification,GO:0006512/P:ubiquitin cycle	td_s3c134g0	ARP1_G6524	E3 ubiquitin-protein ligase HECW2 (HECT	ARP2_G6266	hect type e3 ubiquitin ligase ;; e3 ubiquitin-protein ligase hecw2 hect ;;	EOG4RFJ7H	1	EOG4Q5FGB	1	1	HECT	FBgn0261931	NULL	NULL	CG42797	protein modification process ; GO:0006464 | inferred from electronic annotation with InterPro:IPR000569	ubiquitin-protein ligase activity ; GO:0004842 | inferred from sequence or structural similarity with MGD:Nedd4; MGI:MGI:97297	IPR001202:WW/Rsp5/WWP <newline> IPR000569:HECT	-	CG42797
1679668	NO	3	S1_9613067	JGI_V11_310899	1684007	1685058	-	KOG1198	EC:1.6.5.5	NADPH:quinone reductase. ,Zinc-binding oxidoreductase	KOG1198	0	meNOG08855	0	0	0	0			EOG4J6Q6J	1	EOG4WHFF1	0	0	ADH_N	FBgn0031500	Q8IPZ3	CG17221, isoform A; FI02982p	CG17221	mushroom body development ; GO:0016319 | inferred from mutant phenotype <newline> oxidation-reduction process ; GO:0055114 | inferred from electronic annotation with InterPro:IPR002085, InterPro:IPR013149	zinc ion binding ; GO:0008270 | inferred from electronic annotation with InterPro:IPR002085, InterPro:IPR013149 <newline> oxidoreductase activity ; GO:0016491 | inferred from electronic annotation with InterPro:IPR002085, InterPro:IPR013149, InterPro:IPR013154	IPR002085:Alcohol dehydrogenase superfamily, zinc-containing <newline> IPR011032:GroES-like <newline> IPR013149:Alcohol dehydrogenase, C-terminal <newline> IPR013154:Alcohol dehydrogenase GroES-like <newline> IPR016040:NAD(P)-binding domain	-	CG17221
1679668	YES	3	S1_9613067	JGI_V11_41019	1665474	1682498	+	KOG4261	0	Talin	KOG4261	0	meNOG05121	GO:0005856/C:cytoskeleton,GO:0003779/F:actin binding	0	ARP1_G2753	Kynurenine/alpha-aminoadipate aminotransferase mitochondrial precursor (	ARP2_G2895	kynurenine/alpha-aminoadipate aminotransferase mitochondrial precursor kat/aadat kynurenine--oxoglutarate transaminase ii kynurenine aminotransferase ii kynurenine--oxoglutarate aminotransferase ii transaminase ;;	EOG46T1G9	1	EOG49KMH4	2	2	ILWEQ;Band_4.1_N;Talin_cent;VBS_bd;Sec7	FBgn0260442	Q960C2	SD07967p	CG6831	negative regulation of gene-specific transcription ; GO:0032582 | inferred from mutant phenotype <newline> cytoskeletal anchoring at plasma membrane ; GO:0007016 | inferred from sequence or structural similarity <newline> apposition of dorsal and ventral imaginal disc-derived wing surfaces ; GO:0007475 | inferred from mutant phenotype <newline> muscle attachment ; GO:0016203 | inferred from mutan…	actin binding ; GO:0003779 | inferred from sequence or structural similarity <newline> actin binding ; GO:0003779 | inferred from electronic annotation with InterPro:IPR002558 <newline> structural constituent of cytoskeleton ; GO:0005200 | inferred from electronic annotation with InterPro:IPR015224 <newline> insulin receptor binding ; GO:0005158 | inferred from electronic annotation with InterPro…	IPR000299:FERM domain <newline> IPR002558:I/LWEQ <newline> IPR015009:Vinculin-binding site-containing domain <newline> IPR015710:Talin-related <newline> IPR011993:Pleckstrin homology-type <newline> IPR014352:FERM/acyl-CoA-binding protein, 3-helical bundle <newline> IPR015224:Talin, central <newline> IPR018979:FERM, N-terminal <newline> IPR019747:FERM conserved site <newline> IPR019748:FERM centra…	rhea	rhea
2004575	YES	3	S1_9937974	JGI_V11_95568	2001742	2006899	+	0	0	0	euNOG04744	0	meNOG09692	0	td_s3c143g0	0	0	ARP2_G6114	sidestep protein ;; hypothetical protein ;;		0	EOG4DFVF6	1	1	Endoglin/CD105
2081627	YES	3	S1_10015026	JGI_V11_310948	2081312	2086097	-	KOG4266	EC:3.4.21.-	Serine endopeptidases. ,Subtilisin kexin isozyme-1/site 1 protease. subtilase superfamily	KOG4266	0	meNOG05649	GO:0004289/F:subtilase activity,GO:0006508/P:proteolysis and peptidolysis	td_s3c145g0	ARP1_G6459	membrane-bound transcription factor site-1 protease	ARP2_G6162	membrane-bound transcription factor site 1 protease precursor ;;	EOG4TMPGZ	1	EOG4P5R2W	1	1	Pept_S8_S53	FBgn0037105	Q9VP10	S1P; Serine endopeptidase	CG7169	sterol regulatory element binding protein cleavage ; GO:0035103 | non-traceable author statement <newline> proteolysis ; GO:0006508 | inferred from electronic annotation with InterPro:IPR000209	serine-type endopeptidase activity ; GO:0004252 | non-traceable author statement <newline> serine-type endopeptidase activity ; GO:0004252 | inferred from sequence or structural similarity with EMBL:AF094820; protein_id:AAD27010.1	IPR000209:Peptidase S8/S53, subtilisin/kexin/sedolisin <newline> IPR015500:Peptidase S8, subtilisin-related <newline> IPR022398:Peptidase S8, subtilisin, His-active site <newline> IPR023828:Peptidase S8, subtilisin, Ser-active site	S1P	S1P
2081642	YES	3	S1_10015041	JGI_V11_310948	2081312	2086097	-	KOG4266	EC:3.4.21.-	Serine endopeptidases. ,Subtilisin kexin isozyme-1/site 1 protease. subtilase superfamily	KOG4266	0	meNOG05649	GO:0004289/F:subtilase activity,GO:0006508/P:proteolysis and peptidolysis	td_s3c145g0	ARP1_G6459	membrane-bound transcription factor site-1 protease	ARP2_G6162	membrane-bound transcription factor site 1 protease precursor ;;	EOG4TMPGZ	1	EOG4P5R2W	1	1	Pept_S8_S53	FBgn0037105	Q9VP10	S1P; Serine endopeptidase	CG7169	sterol regulatory element binding protein cleavage ; GO:0035103 | non-traceable author statement <newline> proteolysis ; GO:0006508 | inferred from electronic annotation with InterPro:IPR000209	serine-type endopeptidase activity ; GO:0004252 | non-traceable author statement <newline> serine-type endopeptidase activity ; GO:0004252 | inferred from sequence or structural similarity with EMBL:AF094820; protein_id:AAD27010.1	IPR000209:Peptidase S8/S53, subtilisin/kexin/sedolisin <newline> IPR015500:Peptidase S8, subtilisin-related <newline> IPR022398:Peptidase S8, subtilisin, His-active site <newline> IPR023828:Peptidase S8, subtilisin, Ser-active site	S1P	S1P
2111833	NO	3	S1_10045232	JGI_V11_233937	2107330	2111268	-	0	0	0	0	0	0	0	0	0	0				0		0	0
2111833	NO	3	S1_10045232	JGI_V11_310954	2112545	2113877	+	KOG2992	0	Nucleolar GTPase/ATPase p130	0	0	0	0	0	0	0				0		0	0
2200496	NO	3	S1_10133895	JGI_V11_12194	2201084	2202611	-	KOG3161	0	Predicted E3 ubiquitin ligase	KOG3161	0	meNOG05508	GO:0003676/F:nucleic acid binding,GO:0000151/C:ubiquitin ligase complex,GO:0004842/F:ubiquitin-protein ligase activity,GO:0008270/F:zinc ion binding,GO:0016567/P:protein ubiquitination	td_s3c152g0	ARP1_G6412	Ring finger and CCCH-type zinc finger domains 2	ARP2_G5836	hypothetical protein ;;	EOG43BK3X	1	EOG4K3RNV	1	1	Znf_CCCH;Znf_RING	FBgn0036621	Q9VV48	LD12033p; Roquin	CG16807	-	zinc ion binding ; GO:0008270 | inferred from electronic annotation with InterPro:IPR000571, InterPro:IPR001841 <newline> nucleic acid binding ; GO:0003676 | inferred from electronic annotation with InterPro:IPR000571	IPR000571:Zinc finger, CCCH-type <newline> IPR001841:Zinc finger, RING-type <newline> IPR017907:Zinc finger, RING-type, conserved site <newline> IPR013083:Zinc finger, RING/FYVE/PHD-type	roquin	roq
2200496	NO	3	S1_10133895	JGI_V11_126903	2197161	2198194	+	KOG2361	0	Predicted methyltransferase	KOG2361	0	meNOG11595	GO:0008757/F:S-adenosylmethionine-dependent methyltransferase activity,GO:0008168/F:methyltransferase activity	0	ARP1_G3224	conserved hypothetical protein	ARP2_G3317	hypothetical protein ;;	EOG498SGJ	1	EOG4MGZ3G	1	1	Methyltransf_11;Methyltransf_12	FBgn0085224	A1ZAY5	CG34195; FI01437p	CG34195	-	-	-	-	CG34195
2200496	NO	3	S1_10133895	JGI_V11_220904	2193933	2196163	-	KOG1376	0	Alpha tubulin	KOG1376	0	meNOG04198	GO:0005198/F:structural molecule activity,GO:0005874/C:microtubule,GO:0007018/P:microtubule-based movement,GO:0003924/F:GTPase activity,GO:0005525/F:GTP binding,GO:0043234/C:protein complex,GO:0051258/P:protein polymerization	td_s3c151g0	ARP1_G139	tubulin alpha-1 chain			EOG4ZPC9H	2	EOG4HDZN4	7	6	Tubulin_FtsZ;Tub_FtsZ_C	FBgn0003884	P06603	Tubulin alpha-1 chain	CG1913	mitotic cell cycle spindle assembly checkpoint ; GO:0007094 | inferred from direct assay <newline> antimicrobial humoral response ; GO:0019730 | inferred from mutant phenotype <newline> cellular process ; GO:0009987 | inferred from mutant phenotype <newline> mitotic spindle organization ; GO:0007052 | inferred from mutant phenotype <newline> microtubule-based movement ; GO:0007018 | inferred from…	structural constituent of cytoskeleton ; GO:0005200 | inferred from sequence or structural similarity <newline> GTP binding ; GO:0005525 | non-traceable author statement <newline> GTP binding ; GO:0005525 | inferred from electronic annotation with InterPro:IPR000217, InterPro:IPR002452, InterPro:IPR008280, InterPro:IPR017975, InterPro:IPR018316 <newline> structural molecule activity ; GO:0005198 …	IPR000217:Tubulin <newline> IPR002452:Alpha tubulin <newline> IPR003008:Tubulin/FtsZ, GTPase domain <newline> IPR008280:Tubulin/FtsZ, C-terminal <newline> IPR017975:Tubulin, conserved site <newline> IPR018316:Tubulin/FtsZ, 2-layer sandwich domain <newline> IPR023123:Tubulin, C-terminal	alpha-Tubulin at 84B	alphaTub84B
2200496	NO	3	S1_10133895	JGI_V11_41025	2205158	2208696	+	0	0	0	euNOG04817	0	meNOG10122	0	0	0	0			EOG4ZW3SW	1	EOG48D5PK	1	1		FBgn0032938	A2VEG3	CG8671, isoform C; IP16294p	CG8671	dsRNA transport ; GO:0033227 | inferred from mutant phenotype	-	IPR019448:Oestrogen-responsive protein Fam102A/B, N-terminal	-	CG8671
2276112	YES	3	S1_10209511	JGI_V11_233972	2274154	2276384	+	0	0	0	0	0	0	0	td_s3c156g0	ARP1_G3349	serrano protein	ARP2_G5510	hypothetical protein ;;		0		0	0
2296767	NO	3	S1_10230166	JGI_V11_233975	2293819	2294431	+	0	0	0	0	0	0	0	0	0	0				0		0	0
2296767	NO	3	S1_10230166	JGI_V11_304738	2289769	2292081	-	KOG0098	0	GTPase Rab2. small G protein superfamily	KOG0098	0	meNOG04523	GO:0005525/F:GTP binding,GO:0007264/P:small GTPase mediated signal transduction,GO:0006886/P:intracellular protein transport,GO:0000160/P:two-component signal transduction system (phosphorelay),GO:0003677/F:DNA binding,GO:0006355/P:regulation of transcription. DNA-dependent,GO:0015031/P:protein transport	td_s3c159g0	ARP1_G4334	ras-related protein Rab-2A	ARP2_G3971	ras-related protein rab-2a ;;	EOG49ZW59	1	EOG4NW4FF	2	2	GTPase_Rab;GTPase_Ras;Ran_GTPase;Ras;Miro-like;ARF;GTPase_Rho	FBgn0014009	O18333	GH01619p; Rab-protein 2; Rab2	CG3269	small GTPase mediated signal transduction ; GO:0007264 | inferred from electronic annotation with InterPro:IPR001806, InterPro:IPR003579 <newline> protein transport ; GO:0015031 | inferred from electronic annotation with InterPro:IPR003579	GTPase activity ; GO:0003924 | inferred from sequence or structural similarity <newline> GTP binding ; GO:0005525 | non-traceable author statement <newline> GTPase activity ; GO:0003924 | non-traceable author statement <newline> GTP binding ; GO:0005525 | inferred from electronic annotation with InterPro:IPR001806, InterPro:IPR003579, InterPro:IPR005225	IPR001806:Ras GTPase <newline> IPR003579:Ras small GTPase, Rab type <newline> IPR005225:Small GTP-binding protein domain <newline> IPR013753:Ras <newline> IPR020851:Small GTPase	Rab-protein 2	Rab2
2296767	NO	3	S1_10230166	JGI_V11_304739	2300549	2303173	-	KOG0379	0	Kelch repeat-containing proteins	KOG4693	0	meNOG27684	0	0	0	0			EOG4FBG88	0	EOG4WM9N7	2	2	Kelch_2;Kelch_1
2296767	NO	3	S1_10230166	JGI_V11_95625	2292848	2293720	-	KOG3533	0	Inositol 1.4.5-trisphosphate receptor	KOG3533	0	meNOG04434	GO:0001539/P:ciliary or flagellar motility,GO:0003774/F:motor activity,GO:0005198/F:structural molecule activity,GO:0009288/C:flagellum (sensu Bacteria)	0	0	0				0		0	0	RIH_assoc
2296767	NO	3	S1_10230166	JGI_V11_95626	2294511	2296663	-	KOG0239	0	Kinesin (KAR3 subfamily)	KOG0239	0	meNOG06978	GO:0003777/F:microtubule motor activity,GO:0005524/F:ATP binding,GO:0005875/C:microtubule associated complex,GO:0007018/P:microtubule-based movement	0	0	0				0	EOG4MSJR9	2	3	kinesin_motor;G-related_albumin-bd
2296767	NO	3	S1_10230166	JGI_V11_95627	2298010	2298937	-	0	0	0	0	0	0	0	0	0	0				0		0	0
2316820	NO	3	S1_10250219	JGI_V11_36013	2317842	2324464	+	KOG1721	0	FOG: Zn-finger	KOG1721	0	meNOG11945	GO:0003676/F:nucleic acid binding,GO:0005634/C:nucleus,GO:0008270/F:zinc ion binding	0	0	0			EOG41893W	1	EOG48WHW2	1	1	Znf_C2H2;Znf_C2H2-like	FBgn0040765	Q8MR37	HL07808p; Luna; Transcription factor DKLF	CG33473	regulation of transcription, DNA-dependent ; GO:0006355 | inferred from sequence or structural similarity with HGNC_gene:KLF6; HGNC:2235; OMIM:602053 <newline> regulation of transcription, DNA-dependent ; GO:0006355 | non-traceable author statement	DNA binding ; GO:0003677 | inferred from sequence or structural similarity with HGNC_gene:KLF6; HGNC:2235; OMIM:602053 <newline> sequence-specific DNA binding transcription factor activity ; GO:0003700 | inferred from sequence or structural similarity with HGNC_gene:KLF6; HGNC:2235; OMIM:602053 <newline> sequence-specific DNA binding transcription factor activity ; GO:0003700 | non-traceable auth…	IPR007087:Zinc finger, C2H2-type <newline> IPR013087:Zinc finger, C2H2-type/integrase, DNA-binding <newline> IPR015880:Zinc finger, C2H2-like	luna	luna
2383656	NO	3	S1_10317055	JGI_V11_233993	2387310	2387984	-	0	0	0	0	0	0	0	td_s3c169g0	ARP1_G4751	0	ARP2_G5973	hypothetical protein ;;		0		0	0
2383656	NO	3	S1_10317055	JGI_V11_304741	2378920	2380395	-	KOG0032	0	Ca2+/calmodulin-dependent protein kinase. EF-Hand protein superfamily	KOG0032	0	meNOG17612	GO:0005509/F:calcium ion binding	0	ARP1_G970	calcyphosine-like protein	ARP2_G916	calcyphosine/tpp ;;	EOG4VMCX4	2	EOG405XWF	1	1	EF_hand_Ca_bd	FBgn0038088	Q86PF4	CG10126, isoform B; GH08978p	CG10126	-	calcium ion binding ; GO:0005509 | inferred from sequence or structural similarity with UniProtKB:P80363	IPR002048:Calcium-binding EF-hand <newline> IPR011992:EF-hand-like domain <newline> IPR018247:EF-Hand 1, calcium-binding site <newline> IPR018249:EF-HAND 2	-	CG10126
2383656	YES	3	S1_10317055	JGI_V11_310999	2381836	2386328	-	KOG4572	0	Predicted DNA-binding transcription factor. interacts with stathmin	KOG4572	0	meNOG08837	GO:0006464/P:protein modification	0	ARP1_G2591	conserved hypothetical protein	ARP2_G3561	hypothetical protein ;;	EOG4N5TBQ	1	EOG4MGZ10	0	0		FBgn0037363	Q7KTS2	CG1347, isoform B	CG1347	-	-	IPR019460:Autophagy-related protein 11	-	CG1347
2427374	NO	3	S1_10360773	JGI_V11_41319	2428916	2440592	-	KOG0231	0	Junctional membrane complex protein Junctophilin and related MORN repeat proteins	KOG0231	0	meNOG04851	0	0	ARP1_G5042	conserved hypothetical protein	ARP2_G6503	hypothetical protein ;;	EOG4K0P3C	1	EOG46DRXT	2	2	MORN	FBgn0032129	Q6AWN6	Junctophilin, isoform C; RE53512p	CG4405	-	-	IPR003409:MORN motif	junctophilin	jp
2427374	NO	3	S1_10360773	JGI_V11_95650	2424923	2425714	-	KOG0231	0	Junctional membrane complex protein Junctophilin and related MORN repeat proteins	0	0	meNOG04851	0	td_s3c172g3	ARP1_G267	0	ARP2_G199	hypothetical protein ;;	EOG4K0P3C	1	EOG46DRXT	2	2		FBgn0032129	Q6AWN6	Junctophilin, isoform C; RE53512p	CG4405	-	-	IPR003409:MORN motif	junctophilin	jp
2427374	YES	3	S1_10360773	JGI_V11_95651	2426648	2428225	-	KOG0231	0	Junctional membrane complex protein Junctophilin and related MORN repeat proteins	KOG0231	0	meNOG04851	0	0	0	0	ARP2_G6503	hypothetical protein ;;		0		0	0
2431151	NO	3	S1_10364550	JGI_V11_95651	2426648	2428225	-	KOG0231	0	Junctional membrane complex protein Junctophilin and related MORN repeat proteins	KOG0231	0	meNOG04851	0	0	0	0	ARP2_G6503	hypothetical protein ;;		0		0	0
2431151	YES	3	S1_10364550	JGI_V11_41319	2428916	2440592	-	KOG0231	0	Junctional membrane complex protein Junctophilin and related MORN repeat proteins	KOG0231	0	meNOG04851	0	0	ARP1_G5042	conserved hypothetical protein	ARP2_G6503	hypothetical protein ;;	EOG4K0P3C	1	EOG46DRXT	2	2	MORN	FBgn0032129	Q6AWN6	Junctophilin, isoform C; RE53512p	CG4405	-	-	IPR003409:MORN motif	junctophilin	jp
2472113	YES	3	S1_10405512	JGI_V11_234018	2464960	2484916	+	0	0	0	0	0	0	0	td_s3c184g0	0	0				0		0	0
2472123	YES	3	S1_10405522	JGI_V11_234018	2464960	2484916	+	0	0	0	0	0	0	0	td_s3c184g0	0	0				0		0	0
2472126	YES	3	S1_10405525	JGI_V11_234018	2464960	2484916	+	0	0	0	0	0	0	0	td_s3c184g0	0	0				0		0	0
2662529	NO	3	S1_10595928	JGI_V11_191289	2657190	2661733	+	KOG0188	0	Alanyl-tRNA synthetase	KOG0188	6.1.1.7	meNOG04410	GO:0004813/F:alanine-tRNA ligase activity,GO:0005524/F:ATP binding,GO:0006419/P:alanyl-tRNA aminoacylation,GO:0003676/F:nucleic acid binding	td_s3c200g0	0	0	ARP2_G3621	alanyl-trna synthetase ;;	EOG46M90G	1	EOG4M96J4	1	1	Ala-tRNA-synth_IIc;Pesterase_DHHA1;tRNA_SAD	FBgn0027094	Q8T9G8	SD01519p	CG13391	alanyl-tRNA aminoacylation ; GO:0006419 | inferred from sequence or structural similarity with SGD_LOCUS:ALA1; SGD:S0005862	alanine-tRNA ligase activity ; GO:0004813 | non-traceable author statement <newline> alanine-tRNA ligase activity ; GO:0004813 | inferred from sequence or structural similarity with SGD_LOCUS:ALA1; SGD:S0005862 <newline> ATP binding ; GO:0005524 | inferred from electronic annotation with InterPro:IPR012947, InterPro:IPR018162, InterPro:IPR018164, InterPro:IPR018165 <newline> nucleic acid binding …	IPR002318:Alanyl-tRNA synthetase, class IIc <newline> IPR003156:Phosphoesterase, DHHA1 <newline> IPR012947:Threonyl/alanyl tRNA synthetase, SAD <newline> IPR018163:Threonyl/alanyl tRNA synthetase, class II-like, putative editing domain <newline> IPR018164:Alanyl-tRNA synthetase, class IIc, N-terminal <newline> IPR018165:Alanyl-tRNA synthetase, class IIc, core domain <newline> IPR018162:Alanyl-tRN…	Alanyl-tRNA synthetase	Aats-ala
2662529	NO	3	S1_10595928	JGI_V11_220942	2666169	2668285	-	KOG4788	0	Members of chemokine-like factor super family and related proteins	KOG4788	0	meNOG22581	GO:0016020/C:membrane	0	ARP1_G2814	conserved hypothetical protein	ARP2_G5571	hypothetical protein ;;	EOG4Z08P5	1	EOG4HQKF8	0	0	Marvel	FBgn0030234	Q9VZ71	CG15211, isoform A; CG15211, isoform B; CG15211, isoform C; CG15211, isoform D; RE01453p	CG15211	-	-	IPR008253:Marvel <newline> IPR021128:MARVEL-like domain	-	CG15211
2662529	NO	3	S1_10595928	JGI_V11_230263	2662913	2665495	-	0	0	0	euNOG12690	0	meNOG27020	0	0	ARP1_G4195	conserved hypothetical protein	ARP2_G4405	hypothetical protein ;;	EOG4ZPCBR	1	EOG4RRCD8	0	0	Marvel	FBgn0030309	Q9VYX8	CG1572, isoform A; CG1572, isoform B; LD04844p	CG1572	-	-	IPR008253:Marvel <newline> IPR021128:MARVEL-like domain	-	CG1572
2662529	YES	3	S1_10595928	JGI_V11_95675	2661979	2662622	+	KOG0867	0	Glutathione S-transferase	KOG0867	0	meNOG05607	0	td_s3c200g0	ARP1_G2997	Alanyl-tRNA synthetase CG13391-PA	ARP2_G3621	alanyl-trna synthetase ;;		0	EOG4Q2K8D	1	1	GST_C
2662535	NO	3	S1_10595934	JGI_V11_191289	2657190	2661733	+	KOG0188	0	Alanyl-tRNA synthetase	KOG0188	6.1.1.7	meNOG04410	GO:0004813/F:alanine-tRNA ligase activity,GO:0005524/F:ATP binding,GO:0006419/P:alanyl-tRNA aminoacylation,GO:0003676/F:nucleic acid binding	td_s3c200g0	0	0	ARP2_G3621	alanyl-trna synthetase ;;	EOG46M90G	1	EOG4M96J4	1	1	Ala-tRNA-synth_IIc;Pesterase_DHHA1;tRNA_SAD	FBgn0027094	Q8T9G8	SD01519p	CG13391	alanyl-tRNA aminoacylation ; GO:0006419 | inferred from sequence or structural similarity with SGD_LOCUS:ALA1; SGD:S0005862	alanine-tRNA ligase activity ; GO:0004813 | non-traceable author statement <newline> alanine-tRNA ligase activity ; GO:0004813 | inferred from sequence or structural similarity with SGD_LOCUS:ALA1; SGD:S0005862 <newline> ATP binding ; GO:0005524 | inferred from electronic annotation with InterPro:IPR012947, InterPro:IPR018162, InterPro:IPR018164, InterPro:IPR018165 <newline> nucleic acid binding …	IPR002318:Alanyl-tRNA synthetase, class IIc <newline> IPR003156:Phosphoesterase, DHHA1 <newline> IPR012947:Threonyl/alanyl tRNA synthetase, SAD <newline> IPR018163:Threonyl/alanyl tRNA synthetase, class II-like, putative editing domain <newline> IPR018164:Alanyl-tRNA synthetase, class IIc, N-terminal <newline> IPR018165:Alanyl-tRNA synthetase, class IIc, core domain <newline> IPR018162:Alanyl-tRN…	Alanyl-tRNA synthetase	Aats-ala
2662535	NO	3	S1_10595934	JGI_V11_220942	2666169	2668285	-	KOG4788	0	Members of chemokine-like factor super family and related proteins	KOG4788	0	meNOG22581	GO:0016020/C:membrane	0	ARP1_G2814	conserved hypothetical protein	ARP2_G5571	hypothetical protein ;;	EOG4Z08P5	1	EOG4HQKF8	0	0	Marvel	FBgn0030234	Q9VZ71	CG15211, isoform A; CG15211, isoform B; CG15211, isoform C; CG15211, isoform D; RE01453p	CG15211	-	-	IPR008253:Marvel <newline> IPR021128:MARVEL-like domain	-	CG15211
2662535	NO	3	S1_10595934	JGI_V11_230263	2662913	2665495	-	0	0	0	euNOG12690	0	meNOG27020	0	0	ARP1_G4195	conserved hypothetical protein	ARP2_G4405	hypothetical protein ;;	EOG4ZPCBR	1	EOG4RRCD8	0	0	Marvel	FBgn0030309	Q9VYX8	CG1572, isoform A; CG1572, isoform B; LD04844p	CG1572	-	-	IPR008253:Marvel <newline> IPR021128:MARVEL-like domain	-	CG1572
2662535	YES	3	S1_10595934	JGI_V11_95675	2661979	2662622	+	KOG0867	0	Glutathione S-transferase	KOG0867	0	meNOG05607	0	td_s3c200g0	ARP1_G2997	Alanyl-tRNA synthetase CG13391-PA	ARP2_G3621	alanyl-trna synthetase ;;		0	EOG4Q2K8D	1	1	GST_C
2823257	NO	3	S1_10756656	JGI_V11_234082	2818347	2819772	-	0	0	0	0	0	0	0	0	0	0				0		0	0
2823257	NO	3	S1_10756656	JGI_V11_234085	2824181	2840406	+	0	0	0	0	0	0	0	0	0	0				0		0	0
2823257	YES	3	S1_10756656	JGI_V11_95713	2821891	2823336	-	KOG3508	0	GTPase-activating protein	0	0	0	0	0	0	0			EOG4GMSDV	0	EOG4HX9XQ	0	0
3082830	NO	3	S1_11016229	JGI_V11_234132	3084611	3084769	-	0	0	0	0	0	0	0	0	0	0				0		0	0
3082830	NO	3	S1_11016229	JGI_V11_234134	3086359	3088177	-	0	0	0	0	0	0	0	0	0	0				0		0	0
3082830	NO	3	S1_11016229	JGI_V11_311102	3078219	3081762	+	KOG2108	EC:3.6.1.-	In phosphorous-containing anhydrides. Starch and sucrose metabolism,In phosphorous-containing anhydrides. Folate biosynthesis,3'-5' DNA helicase	KOG2108	0	meNOG12124	0	0	0	0			EOG4K6DNM	0	EOG41G7XJ	1	1	F-box
3242692	NO	3	S1_11176091	JGI_V11_304778	3247026	3249500	-	KOG0260	0	RNA polymerase II. large subunit	euNOG14621	0	meNOG27228	0	td_s3c273g0	0	0				0		0	0	PRO_rich
3242692	NO	3	S1_11176091	JGI_V11_311122	3237324	3237854	-	0	0	0	0	0	0	0	0	0	0			EOG43R231	0	EOG4PGBTJ	0	0
3242692	NO	3	S1_11176091	JGI_V11_95777	3241119	3242127	-	KOG3227	0	Calcium-responsive transcription coactivator	KOG3544	0	0	0	td_s3c272g0	0	0				0		0	0	PRO_rich
3242766	NO	3	S1_11176165	JGI_V11_304778	3247026	3249500	-	KOG0260	0	RNA polymerase II. large subunit	euNOG14621	0	meNOG27228	0	td_s3c273g0	0	0				0		0	0	PRO_rich
3242766	NO	3	S1_11176165	JGI_V11_311122	3237324	3237854	-	0	0	0	0	0	0	0	0	0	0			EOG43R231	0	EOG4PGBTJ	0	0
3242766	NO	3	S1_11176165	JGI_V11_95777	3241119	3242127	-	KOG3227	0	Calcium-responsive transcription coactivator	KOG3544	0	0	0	td_s3c272g0	0	0				0		0	0	PRO_rich
3273810	YES	3	S1_11207209	JGI_V11_234167	3267439	3275099	-	KOG3598	0	Thyroid hormone receptor-associated protein complex. subunit TRAP230	0	0	0	0	0	0	0				0		0	0
3637085	NO	3	S1_11570484	JGI_V11_304801	3640364	3644983	+	KOG0467	0	Translation elongation factor 2/ribosome biogenesis protein RIA1 and related proteins	KOG0462,KOG0467	0	meNOG04663	GO:0005525/F:GTP binding,GO:0006412/P:protein biosynthesis	td_s3c309g0	ARP1_G4126	elongation factor Tu GTP binding domain containing 1	ARP2_G2549	elongation factor tu gtp binding domain containing 1 ;;	EOG4X95Z4	1	EOG45QP62	1	2	ProtSyn_GTP_bd;Transl_elong_EFG/EF2_C;Transl_elong_EFTu/EF1A_2;Transl_elong_EFG/EF2_IV;G-related_albumin-bd	FBgn0053158	Q95TH3	SD04694p	CG33158	translational elongation ; GO:0006414 | inferred from sequence or structural similarity with UniProtKB:P13639	translation elongation factor activity ; GO:0003746 | inferred from sequence or structural similarity with UniProtKB:P13639 <newline> GTP binding ; GO:0005525 | inferred from electronic annotation with InterPro:IPR000640, InterPro:IPR000795, InterPro:IPR004161, InterPro:IPR005225 <newline> GTPase activity ; GO:0003924 | inferred from electronic annotation with InterPro:IPR000795	IPR000640:Translation elongation factor EFG/EF2, C-terminal <newline> IPR000795:Protein synthesis factor, GTP-binding <newline> IPR004161:Translation elongation factor EFTu/EF1A, domain 2 <newline> IPR005225:Small GTP-binding protein domain <newline> IPR009000:Translation elongation/initiation factor/Ribosomal, beta-barrel <newline> IPR009022:Elongation factor G/III/V <newline> IPR014721:Ribosoma…	-	CG33158
250538	YES	4	S1_11961671	JGI_V11_234331	241413	262378	-	KOG3762	0	Predicted transporter	KOG3762	0	meNOG23931	0	0	ARP1_G7361	conserved hypothetical protein	ARP2_G7281	hypothetical protein ;;		0		0	0
330669	NO	4	S1_12041802	JGI_V11_234352	324849	328555	-	0	0	0	0	0	0	0	0	0	0				0		0	0
330669	NO	4	S1_12041802	JGI_V11_305427	334389	336553	-	KOG2623	EC:6.1.1.1	Tyrosine--tRNA ligase. Phenylalanine. tyrosine and tryptophan biosynthesis,Tyrosine--tRNA ligase. Aminoacyl-tRNA biosynthesis,Tyrosyl-tRNA synthetase	KOG2623	6.1.1.1	meNOG05306	GO:0004812/F:tRNA ligase activity,GO:0005524/F:ATP binding,GO:0006418/P:tRNA aminoacylation for protein translation,GO:0004831/F:tyrosine-tRNA ligase activity,GO:0006437/P:tyrosyl-tRNA aminoacylation	0	ARP1_G5083	tyrosyl-tRNA synthetase	ARP2_G4503	tyrosyl-trna synthetase ;;	EOG4ZCRM8	1	EOG4VDVT2	1	1	aa-tRNA-synth_Ib	FBgn0035064	Q9W107	Probable tyrosyl-tRNA synthetase, mitochondrial	CG16912	translation ; GO:0006412 | inferred from sequence or structural similarity with UniProtKB:Q9Y2Z4 <newline> tyrosyl-tRNA aminoacylation ; GO:0006437 | inferred from electronic annotation with InterPro:IPR002307	tyrosine-tRNA ligase activity ; GO:0004831 | inferred from sequence or structural similarity with SGD_LOCUS:MSY1; SGD:S0006018 <newline> tyrosine-tRNA ligase activity ; GO:0004831 | inferred from sequence or structural similarity with UniProtKB:Q9Y2Z4 <newline> ATP binding ; GO:0005524 | inferred from electronic annotation with InterPro:IPR001412, InterPro:IPR002305, InterPro:IPR002307 <newline> …	IPR001412:Aminoacyl-tRNA synthetase, class I, conserved site <newline> IPR002305:Aminoacyl-tRNA synthetase, class Ib <newline> IPR002307:Tyrosyl-tRNA synthetase, class Ib <newline> IPR014729:Rossmann-like alpha/beta/alpha sandwich fold <newline> IPR002942:RNA-binding S4	-	CG16912
330669	YES	4	S1_12041802	JGI_V11_95934	329079	334390	+	KOG0161	0	Myosin class II heavy chain	KOG4674	0	meNOG06948	0	0	0	0	ARP2_G4503	tyrosyl-trna synthetase ;;	EOG4V6WXV	1	EOG4VX6XV	1	1		FBgn0085586	A8Y4X2	CG41265, isoform A
601929	NO	4	S1_12313062	JGI_V11_221137	605129	606414	+	KOG4008	0	rRNA processing protein RRP7	KOG4008	0	meNOG14847	0	0	ARP1_G1454	Gastric cancer antigen Zg14 homolog	ARP2_G1875	gastric cancer antigen zg14 homolog ;;	EOG42RBQC	1	EOG4QC61K	2	1	RRM_RNP1	FBgn0031764	Q9VMJ1	CG9107, isoform A; CG9107, isoform B; LD29822p	CG9107	-	nucleotide binding ; GO:0000166 | inferred from electronic annotation with InterPro:IPR012677	IPR012677:Nucleotide-binding, alpha-beta plait	-	CG9107
601929	NO	4	S1_12313062	JGI_V11_311334	606526	609758	+	KOG1978	0	DNA mismatch repair protein - MLH2/PMS1/Pms2 family	KOG1978	0	meNOG04594	GO:0006298/P:mismatch repair,GO:0005524/F:ATP binding	0	ARP1_G2724	dna mismatch repair protein pms2	ARP2_G3124	dna mismatch repair protein pms2 ;; dna mismatch repair protein mlh1 ;;	EOG4FJ6QW	1	EOG4HHTVG	1	1	MutL_C;DNA_mis_repair_C;ATP_bd_ATPase	FBgn0011660	A1ZA03	Pms2	CG8169	mismatch repair ; GO:0006298 | inferred from sequence or structural similarity <newline> mismatch repair ; GO:0006298 | inferred from sequence or structural similarity with MGD:Pms2; MGI:MGI:104288	mismatched DNA binding ; GO:0030983 | inferred from electronic annotation with InterPro:IPR002099, InterPro:IPR013507 <newline> ATP binding ; GO:0005524 | inferred from electronic annotation with InterPro:IPR002099, InterPro:IPR003594, InterPro:IPR013507, InterPro:IPR014790	IPR002099:DNA mismatch repair protein <newline> IPR003594:ATPase-like, ATP-binding domain <newline> IPR013507:DNA mismatch repair protein, C-terminal <newline> IPR014721:Ribosomal protein S5 domain 2-type fold, subgroup <newline> IPR014762:DNA mismatch repair, conserved site <newline> IPR014763:DNA mismatch repair protein, N-terminal <newline> IPR014790:MutL, C-terminal, dimerisation <newline> IP…	Pms2	Pms2
601929	YES	4	S1_12313062	JGI_V11_42141	598775	604091	+	KOG2408	0	Peroxidase/oxygenase	KOG2408	1.11.1.7	meNOG05886	GO:0004601/F:peroxidase activity,GO:0008152/P:metabolism,GO:0016491/F:oxidoreductase activity	td_s4c96g0	ARP1_G1914	oxidase/peroxidase	ARP2_G2011	double oxidase: two peroxidase domains. ;; hypothetical protein ;;	EOG4Q83C7	1	EOG4X9D8P	0	0	Haem_peroxidase_animal;PRO_rich;VWF_C	FBgn0032685	Q9VJ80	CG10211; LD42267p	CG10211	oxidation-reduction process ; GO:0055114 | inferred from electronic annotation with InterPro:IPR002007, InterPro:IPR010255, InterPro:IPR019791 <newline> response to oxidative stress ; GO:0006979 | inferred from electronic annotation with InterPro:IPR002007, InterPro:IPR010255, InterPro:IPR019791	peroxidase activity ; GO:0004601 | inferred from sequence or structural similarity with MGD:Mpo; MGI:MGI:97137 <newline> heme binding ; GO:0020037 | inferred from electronic annotation with InterPro:IPR002007, InterPro:IPR010255, InterPro:IPR019791	IPR002007:Haem peroxidase, animal <newline> IPR010255:Haem peroxidase <newline> IPR019791:Haem peroxidase, animal, subgroup	-	CG10211
851892	NO	4	S1_12563025	JGI_V11_6759	855537	863142	-	KOG4229	0	Myosin VII. myosin IXB and related myosins	KOG4229	0	meNOG05281	0	td_s4c159g4	ARP1_G319	unconventional myosin class XV CG2174-PB	ARP2_G283	myosin-rhogap protein ;; myosin heavy chain ;; glycyl-trna synthetase	EOG408KQT	0	EOG4S202T	0	0	Myosin_head
851892	YES	4	S1_12563025	JGI_V11_191611	831709	854725	-	KOG4229	0	Myosin VII. myosin IXB and related myosins	KOG4229	0	meNOG05281	GO:0005856/C:cytoskeleton,GO:0003774/F:motor activity,GO:0005524/F:ATP binding,GO:0016459/C:myosin	td_s4c159g4	ARP1_G11079	myosin xv	ARP2_G283	myosin-rhogap protein ;; myosin heavy chain ;; glycyl-trna synthetase	EOG4905QR	1	EOG490D2G	0	0	MyTH4;Myosin_head;SH3;Band_4.1_N;SH3_2;IQ_CaM_bd_region	FBgn0030252	Q0KHU0	Unconventional myosin class XV, isoform D;	CG2174	dorsal closure ; GO:0007391 | inferred from mutant phenotype <newline> intracellular protein transport ; GO:0006886 | inferred from mutant phenotype <newline> filopodium assembly ; GO:0046847 | inferred from mutant phenotype	ATPase activity, coupled ; GO:0042623 | inferred from sequence or structural similarity <newline> protein binding ; GO:0005515 | inferred from physical interaction with αTub84D inferred from physical interaction with aPKC inferred from physical interaction with Bap60 inferred from physical interaction with Fip1 inferred from physical interaction with CG2258 inferred from physical interaction with…	IPR000048:IQ motif, EF-hand binding site <newline> IPR000299:FERM domain <newline> IPR000857:MyTH4 domain <newline> IPR001609:Myosin head, motor domain <newline> IPR019748:FERM central domain <newline> IPR019749:Band 4.1 domain <newline> IPR011993:Pleckstrin homology-type	unconventional myosin class XV	Myo10A
995360	NO	4	S1_12706493	JGI_V11_191633	997338	999541	+	KOG2470	0	Similar to IMP-GMP specific 5'-nucleotidase	KOG2470	0	meNOG06172	GO:0006118/P:electron transport,GO:0016020/C:membrane,GO:0016491/F:oxidoreductase activity	0	0	0	ARP2_G2074	atp-dependent dna helicase q1 ;; werner syndrome helicase ;; atp-dependent dna helicase recq	EOG4CC2GG	1	EOG483JZ0	1	1	HAD-SF_hydro_IG_5-nucl	FBgn0033426	A1Z7V8	CG1814, isoform C	CG1814	-	-	IPR008380:HAD-superfamily hydrolase, subfamily IG, 5'-nucleotidase <newline> IPR023214:HAD-like domain	-	CG1814
995360	NO	4	S1_12706493	JGI_V11_234511	999483	1000884	-	KOG3922	EC:2.8.2.-	Sulfotransferases. ,Sulfotransferases	KOG3922	0	meNOG25706	0	0	0	0	ARP2_G2074	atp-dependent dna helicase q1 ;; werner syndrome helicase ;; atp-dependent dna helicase recq	EOG4J3TZS	0	EOG41CCQW	0	0	HS2ST
995360	YES	4	S1_12706493	JGI_V11_305618	994056	995732	+	0	0	0	0	0	0	0	0	0	0			EOG4Z8WCR	1	EOG4TF5FR	0	0		FBgn0031434	Q8SYK5	RE55538p	CG3227	-	-	IPR018379:BEN domain <newline> IPR018380:Uncharacterised protein family CpipJ	-	CG3227
995411	NO	4	S1_12706544	JGI_V11_191633	997338	999541	+	KOG2470	0	Similar to IMP-GMP specific 5'-nucleotidase	KOG2470	0	meNOG06172	GO:0006118/P:electron transport,GO:0016020/C:membrane,GO:0016491/F:oxidoreductase activity	0	0	0	ARP2_G2074	atp-dependent dna helicase q1 ;; werner syndrome helicase ;; atp-dependent dna helicase recq	EOG4CC2GG	1	EOG483JZ0	1	1	HAD-SF_hydro_IG_5-nucl	FBgn0033426	A1Z7V8	CG1814, isoform C	CG1814	-	-	IPR008380:HAD-superfamily hydrolase, subfamily IG, 5'-nucleotidase <newline> IPR023214:HAD-like domain	-	CG1814
995411	NO	4	S1_12706544	JGI_V11_234511	999483	1000884	-	KOG3922	EC:2.8.2.-	Sulfotransferases. ,Sulfotransferases	KOG3922	0	meNOG25706	0	0	0	0	ARP2_G2074	atp-dependent dna helicase q1 ;; werner syndrome helicase ;; atp-dependent dna helicase recq	EOG4J3TZS	0	EOG41CCQW	0	0	HS2ST
995411	YES	4	S1_12706544	JGI_V11_305618	994056	995732	+	0	0	0	0	0	0	0	0	0	0			EOG4Z8WCR	1	EOG4TF5FR	0	0		FBgn0031434	Q8SYK5	RE55538p	CG3227	-	-	IPR018379:BEN domain <newline> IPR018380:Uncharacterised protein family CpipJ	-	CG3227
995429	NO	4	S1_12706562	JGI_V11_191633	997338	999541	+	KOG2470	0	Similar to IMP-GMP specific 5'-nucleotidase	KOG2470	0	meNOG06172	GO:0006118/P:electron transport,GO:0016020/C:membrane,GO:0016491/F:oxidoreductase activity	0	0	0	ARP2_G2074	atp-dependent dna helicase q1 ;; werner syndrome helicase ;; atp-dependent dna helicase recq	EOG4CC2GG	1	EOG483JZ0	1	1	HAD-SF_hydro_IG_5-nucl	FBgn0033426	A1Z7V8	CG1814, isoform C	CG1814	-	-	IPR008380:HAD-superfamily hydrolase, subfamily IG, 5'-nucleotidase <newline> IPR023214:HAD-like domain	-	CG1814
995429	NO	4	S1_12706562	JGI_V11_234511	999483	1000884	-	KOG3922	EC:2.8.2.-	Sulfotransferases. ,Sulfotransferases	KOG3922	0	meNOG25706	0	0	0	0	ARP2_G2074	atp-dependent dna helicase q1 ;; werner syndrome helicase ;; atp-dependent dna helicase recq	EOG4J3TZS	0	EOG41CCQW	0	0	HS2ST
995429	YES	4	S1_12706562	JGI_V11_305618	994056	995732	+	0	0	0	0	0	0	0	0	0	0			EOG4Z8WCR	1	EOG4TF5FR	0	0		FBgn0031434	Q8SYK5	RE55538p	CG3227	-	-	IPR018379:BEN domain <newline> IPR018380:Uncharacterised protein family CpipJ	-	CG3227
1015184	NO	4	S1_12726317	JGI_V11_96055	1009052	1014118	-	KOG1177	EC:6.2.1.3	Long-chain-fatty-acid--CoA ligase. Fatty acid metabolism,Long chain fatty acid acyl-CoA ligase	KOG1176,KOG1177	6.2.1.3	meNOG05613,meNOG06148	GO:0003824/F:catalytic activity,GO:0008152/P:metabolism	td_s4c201g1	ARP1_G277	amp dependent coa ligase	ARP2_G270	amp dependent coa ligase ;;	EOG40GB63	0	EOG4B03GN	0	0	AMP-dep_Synth/Lig
1015245	NO	4	S1_12726378	JGI_V11_96055	1009052	1014118	-	KOG1177	EC:6.2.1.3	Long-chain-fatty-acid--CoA ligase. Fatty acid metabolism,Long chain fatty acid acyl-CoA ligase	KOG1176,KOG1177	6.2.1.3	meNOG05613,meNOG06148	GO:0003824/F:catalytic activity,GO:0008152/P:metabolism	td_s4c201g1	ARP1_G277	amp dependent coa ligase	ARP2_G270	amp dependent coa ligase ;;	EOG40GB63	0	EOG4B03GN	0	0	AMP-dep_Synth/Lig
1015251	NO	4	S1_12726384	JGI_V11_96055	1009052	1014118	-	KOG1177	EC:6.2.1.3	Long-chain-fatty-acid--CoA ligase. Fatty acid metabolism,Long chain fatty acid acyl-CoA ligase	KOG1176,KOG1177	6.2.1.3	meNOG05613,meNOG06148	GO:0003824/F:catalytic activity,GO:0008152/P:metabolism	td_s4c201g1	ARP1_G277	amp dependent coa ligase	ARP2_G270	amp dependent coa ligase ;;	EOG40GB63	0	EOG4B03GN	0	0	AMP-dep_Synth/Lig
1015260	NO	4	S1_12726393	JGI_V11_96055	1009052	1014118	-	KOG1177	EC:6.2.1.3	Long-chain-fatty-acid--CoA ligase. Fatty acid metabolism,Long chain fatty acid acyl-CoA ligase	KOG1176,KOG1177	6.2.1.3	meNOG05613,meNOG06148	GO:0003824/F:catalytic activity,GO:0008152/P:metabolism	td_s4c201g1	ARP1_G277	amp dependent coa ligase	ARP2_G270	amp dependent coa ligase ;;	EOG40GB63	0	EOG4B03GN	0	0	AMP-dep_Synth/Lig
1053752	NO	4	S1_12764885	JGI_V11_311402	1049624	1050748	+	KOG2619	EC:2.4.1.-	Hexosyltransferases. O-Glycans biosynthesis,Hexosyltransferases. Fructose and mannose metabolism,Hexosyltransferases. Peptidoglycan biosynthesis,Hexosyltransferases. Sphingoglycolipid metabolism,Hexosyltransferases. Blood group glycolipid biosynthesis - lact series,Hexosyltransferases. Blood group glycolipid biosynthesis - neolact series,Hexosyltransferases. Glycerolipid metabolism,Hexosyltransfe…	KOG2619	2.4.1.152	meNOG07068	GO:0006486/P:protein amino acid glycosylation,GO:0008417/F:fucosyltransferase activity,GO:0016020/C:membrane	0	ARP1_G42	alphafucosyltransferase	ARP2_G37	alpha1,3fucosyltransferase ;; alpha1,3-fucosyltransferase b homologue ;; glycoprotein a	EOG42BVR0	1	EOG4J1630	0	0	Glyco_trans_10	FBgn0044872	P83088	Alpha-(1,3)-fucosyltransferase C	CG40305	protein glycosylation ; GO:0006486 | inferred from electronic annotation with InterPro:IPR001503	fucosyltransferase activity ; GO:0008417 | inferred from sequence or structural similarity with HGNC_gene:FUT6; HGNC:4017; OMIM:136836 <newline> alpha(1,3)-fucosyltransferase activity ; GO:0046920 | non-traceable author statement <newline> fucosyltransferase activity ; GO:0008417 | non-traceable author statement	IPR001503:Glycosyl transferase, family 10	FucTC	FucTC
1053752	NO	4	S1_12764885	JGI_V11_311404	1054709	1055809	+	KOG3660	0	Sodium-neurotransmitter symporter	KOG3659	0	meNOG04864	GO:0005328/F:neurotransmitter:sodium symporter activity,GO:0005887/C:integral to plasma membrane,GO:0006836/P:neurotransmitter transport,GO:0016020/C:membrane	0	0	0				0		0	0	Na/ntran_symport
1053752	NO	4	S1_12764885	JGI_V11_42306	1057852	1060640	-	KOG0619	0	FOG: Leucine rich repeat	KOG0619	0	meNOG25725	0	0	ARP1_G3766	reticulon/nogo receptor	ARP2_G3173	reticulon/nogo receptor ;;	EOG4B5MMK	1	EOG4MPPJ1	0	0	LRR_typ;LRR_cyst;LRR	FBgn0031100	Q9VR83	CG1504	CG1504	-	-	IPR003591:Leucine-rich repeat, typical subtype <newline> IPR001611:Leucine-rich repeat	-	CG1504
1053752	YES	4	S1_12764885	JGI_V11_305622	1052004	1053832	+	KOG0631	EC:2.7.1.6	Galactokinase. Galactose metabolism,Galactokinase	KOG0631	2.7.1.6	meNOG11223	GO:0004335/F:galactokinase activity,GO:0005524/F:ATP binding,GO:0006012/P:galactose metabolism,GO:0046835/P:carbohydrate phosphorylation,GO:0016301/F:kinase activity,GO:0016310/P:phosphorylation,GO:0005737/C:cytoplasm,GO:0008152/P:metabolism,GO:0016773/F:phosphotransferase activity. alcohol group as acceptor	0	ARP1_G1174	0 day neonate cerebellum cDNA	ARP2_G2423	galactokinase 1 ;;	EOG459ZXK	1	EOG4CNWJV	1	1	GHMP_kinase_C;GHMP_kinase	FBgn0035950	Q95U34	CG5288, isoform A; CG5288, isoform C; GH11113p
1139414	NO	4	S1_12850547	JGI_V11_305467	1144020	1144770	-	0	0	0	0	0	0	0	0	0	0				0		0	0
1139414	NO	4	S1_12850547	JGI_V11_311415	1133829	1135383	+	0	0	0	euNOG11321	0	meNOG24641	0	0	ARP1_G3673	conserved hypothetical protein	ARP2_G5636	hypothetical protein ;; torso-like ;;	EOG4VQ852	1	EOG4VX70R	0	0		FBgn0003867	P40689	Torso-like protein	CG6705	torso signaling pathway ; GO:0008293 | traceable author statement <newline> anterior/posterior axis specification, embryo ; GO:0008595 | traceable author statement <newline> embryonic pattern specification ; GO:0009880 | inferred from expression pattern AND inferred from mutant phenotype <newline> terminal region determination ; GO:0007362 | inferred from mutant phenotype <newline> torso signalin…	torso binding ; GO:0005122 | non-traceable author statement	IPR020864:Membrane attack complex component/perforin (MACPF) domain	torso-like	tsl
1139414	NO	4	S1_12850547	JGI_V11_311417	1140270	1143899	+	KOG4456	0	Inner centromere protein (INCENP). C-terminal domain	KOG4456	0	meNOG11039	0	td_s4c218g0	ARP1_G23981	0	ARP2_G25091	hypothetical protein ;;		0	EOG4QC5ZK	1	1	INCENP_ARK_bd
1139414	YES	4	S1_12850547	JGI_V11_42456	1135994	1139545	+	KOG0395	0	Ras-related GTPase	KOG0395	0	meNOG25806	GO:0005525/F:GTP binding,GO:0007264/P:small GTPase mediated signal transduction,GO:0015031/P:protein transport	td_s4c217g0	ARP1_G5012	GA21132-PA	ARP2_G3667	hypothetical protein ;;	EOG40VT5M	1	EOG4JMDJV	0	0	GTPase_Ras;GTPase_Rab;Miro-like;Ras;GTPase_Rho	FBgn0035711	Q9VRY2	CG8519; RE30129p	CG8519	small GTPase mediated signal transduction ; GO:0007264 | inferred from electronic annotation with InterPro:IPR001806 <newline> GTP catabolic process ; GO:0006184 | inferred from electronic annotation with InterPro:IPR020849	GTPase activity ; GO:0003924 | inferred from sequence or structural similarity with SGD_LOCUS:RAS1; SGD:S0005627 <newline> GTP binding ; GO:0005525 | inferred from electronic annotation with InterPro:IPR001806, InterPro:IPR005225, InterPro:IPR020849	IPR013753:Ras <newline> IPR001806:Ras GTPase <newline> IPR005225:Small GTP-binding protein domain <newline> IPR020849:Ras small GTPase	-	CG8519
1498945	NO	4	S1_13210078	JGI_V11_23347	1503482	1504902	+	KOG3656	0	FOG: 7 transmembrane receptor	KOG3656	0	meNOG07936	GO:0001584/F:rhodopsin-like receptor activity,GO:0007186/P:G-protein coupled receptor protein signaling pathway,GO:0016021/C:integral to membrane,GO:0004935/F:adrenoceptor activity	td_s4c303g0	ARP1_G10946	Octbeta3R CG33959-PE	ARP2_G1612	class a rhodopsin-like g-protein coupled receptor gproar4 ;; class a rhodopsin-like g-protein coupled receptor gproar1 ;; class a rhodopsin-like g-protein coupled receptor gproar2	EOG40ZPD0	1	EOG4F4Z4X	0	0	GPCR_Rhodpsn	FBgn0038063	Q4LBB9	Octopamine receptor beta-2R	CG33976	G-protein coupled receptor protein signaling pathway ; GO:0007186 | inferred from sequence or structural similarity <newline> regulation of transcription, DNA-dependent ; GO:0006355 | inferred from electronic annotation with InterPro:IPR004827 <newline> G-protein coupled receptor protein signaling pathway ; GO:0007186 | inferred from electronic annotation with InterPro:IPR000276	G-protein coupled amine receptor activity ; GO:0008227 | inferred from sequence or structural similarity <newline> octopamine receptor activity ; GO:0004989 | inferred from direct assay <newline> sequence-specific DNA binding ; GO:0043565 | inferred from electronic annotation with InterPro:IPR004827 <newline> sequence-specific DNA binding transcription factor activity ; GO:0003700 | inferred from…	IPR000276:GPCR, rhodopsin-like, 7TM <newline> IPR004827:Basic-leucine zipper (bZIP) transcription factor <newline> IPR017452:GPCR, rhodopsin-like superfamily	Octbeta2R	Octbeta2R
1498949	NO	4	S1_13210082	JGI_V11_23347	1503482	1504902	+	KOG3656	0	FOG: 7 transmembrane receptor	KOG3656	0	meNOG07936	GO:0001584/F:rhodopsin-like receptor activity,GO:0007186/P:G-protein coupled receptor protein signaling pathway,GO:0016021/C:integral to membrane,GO:0004935/F:adrenoceptor activity	td_s4c303g0	ARP1_G10946	Octbeta3R CG33959-PE	ARP2_G1612	class a rhodopsin-like g-protein coupled receptor gproar4 ;; class a rhodopsin-like g-protein coupled receptor gproar1 ;; class a rhodopsin-like g-protein coupled receptor gproar2	EOG40ZPD0	1	EOG4F4Z4X	0	0	GPCR_Rhodpsn	FBgn0038063	Q4LBB9	Octopamine receptor beta-2R	CG33976	G-protein coupled receptor protein signaling pathway ; GO:0007186 | inferred from sequence or structural similarity <newline> regulation of transcription, DNA-dependent ; GO:0006355 | inferred from electronic annotation with InterPro:IPR004827 <newline> G-protein coupled receptor protein signaling pathway ; GO:0007186 | inferred from electronic annotation with InterPro:IPR000276	G-protein coupled amine receptor activity ; GO:0008227 | inferred from sequence or structural similarity <newline> octopamine receptor activity ; GO:0004989 | inferred from direct assay <newline> sequence-specific DNA binding ; GO:0043565 | inferred from electronic annotation with InterPro:IPR004827 <newline> sequence-specific DNA binding transcription factor activity ; GO:0003700 | inferred from…	IPR000276:GPCR, rhodopsin-like, 7TM <newline> IPR004827:Basic-leucine zipper (bZIP) transcription factor <newline> IPR017452:GPCR, rhodopsin-like superfamily	Octbeta2R	Octbeta2R
1498971	NO	4	S1_13210104	JGI_V11_23347	1503482	1504902	+	KOG3656	0	FOG: 7 transmembrane receptor	KOG3656	0	meNOG07936	GO:0001584/F:rhodopsin-like receptor activity,GO:0007186/P:G-protein coupled receptor protein signaling pathway,GO:0016021/C:integral to membrane,GO:0004935/F:adrenoceptor activity	td_s4c303g0	ARP1_G10946	Octbeta3R CG33959-PE	ARP2_G1612	class a rhodopsin-like g-protein coupled receptor gproar4 ;; class a rhodopsin-like g-protein coupled receptor gproar1 ;; class a rhodopsin-like g-protein coupled receptor gproar2	EOG40ZPD0	1	EOG4F4Z4X	0	0	GPCR_Rhodpsn	FBgn0038063	Q4LBB9	Octopamine receptor beta-2R	CG33976	G-protein coupled receptor protein signaling pathway ; GO:0007186 | inferred from sequence or structural similarity <newline> regulation of transcription, DNA-dependent ; GO:0006355 | inferred from electronic annotation with InterPro:IPR004827 <newline> G-protein coupled receptor protein signaling pathway ; GO:0007186 | inferred from electronic annotation with InterPro:IPR000276	G-protein coupled amine receptor activity ; GO:0008227 | inferred from sequence or structural similarity <newline> octopamine receptor activity ; GO:0004989 | inferred from direct assay <newline> sequence-specific DNA binding ; GO:0043565 | inferred from electronic annotation with InterPro:IPR004827 <newline> sequence-specific DNA binding transcription factor activity ; GO:0003700 | inferred from…	IPR000276:GPCR, rhodopsin-like, 7TM <newline> IPR004827:Basic-leucine zipper (bZIP) transcription factor <newline> IPR017452:GPCR, rhodopsin-like superfamily	Octbeta2R	Octbeta2R
1499000	NO	4	S1_13210133	JGI_V11_23347	1503482	1504902	+	KOG3656	0	FOG: 7 transmembrane receptor	KOG3656	0	meNOG07936	GO:0001584/F:rhodopsin-like receptor activity,GO:0007186/P:G-protein coupled receptor protein signaling pathway,GO:0016021/C:integral to membrane,GO:0004935/F:adrenoceptor activity	td_s4c303g0	ARP1_G10946	Octbeta3R CG33959-PE	ARP2_G1612	class a rhodopsin-like g-protein coupled receptor gproar4 ;; class a rhodopsin-like g-protein coupled receptor gproar1 ;; class a rhodopsin-like g-protein coupled receptor gproar2	EOG40ZPD0	1	EOG4F4Z4X	0	0	GPCR_Rhodpsn	FBgn0038063	Q4LBB9	Octopamine receptor beta-2R	CG33976	G-protein coupled receptor protein signaling pathway ; GO:0007186 | inferred from sequence or structural similarity <newline> regulation of transcription, DNA-dependent ; GO:0006355 | inferred from electronic annotation with InterPro:IPR004827 <newline> G-protein coupled receptor protein signaling pathway ; GO:0007186 | inferred from electronic annotation with InterPro:IPR000276	G-protein coupled amine receptor activity ; GO:0008227 | inferred from sequence or structural similarity <newline> octopamine receptor activity ; GO:0004989 | inferred from direct assay <newline> sequence-specific DNA binding ; GO:0043565 | inferred from electronic annotation with InterPro:IPR004827 <newline> sequence-specific DNA binding transcription factor activity ; GO:0003700 | inferred from…	IPR000276:GPCR, rhodopsin-like, 7TM <newline> IPR004827:Basic-leucine zipper (bZIP) transcription factor <newline> IPR017452:GPCR, rhodopsin-like superfamily	Octbeta2R	Octbeta2R
1540421	NO	4	S1_13251554	JGI_V11_4688	1534409	1536056	-	KOG0619	0	FOG: Leucine rich repeat	euNOG11587	0	meNOG24213	GO:0001558/P:regulation of cell growth,GO:0005520/F:insulin-like growth factor binding,GO:0005576/C:extracellular region	0	ARP1_G10479	Blo t Gal d 1 allergen	ARP2_G11238	kazal-type serine protease inhibitor domain containing protein ;;	EOG4WSTSS	0	EOG479M3K	1	1	Ig_sub2;Ig_sub;Prot_inh_Kazal;Prot_Inh_Kazal_2;Ig-like;Ig_I-set;Ig_V-set_sub
1645280	NO	4	S1_13356413	JGI_V11_305649	1638345	1641528	-	KOG4340	0	Uncharacterized conserved protein	KOG4340	0	meNOG04530	0	td_s4c325g0	ARP1_G4355	tetratricopeptide repeat domain 30A	ARP2_G4737	tetratricopeptide repeat protein homolog tpr repeat protein homolog ;;	EOG4NGF2R	1	EOG4HQKBF	3	2	TPR_region;TPR_1	FBgn0032470	Q9VK41	Tetratricopeptide repeat protein 30 homolog	CG5142	cilium assembly ; GO:0042384 | inferred from sequence model inferred from expression pattern	binding ; GO:0005488 | inferred from electronic annotation with InterPro:IPR011990	IPR011990:Tetratricopeptide-like helical <newline> IPR013026:Tetratricopeptide repeat-containing <newline> IPR019734:Tetratricopeptide repeat <newline> IPR013105:Tetratricopeptide TPR2	-	CG5142
1645280	YES	4	S1_13356413	JGI_V11_305650	1643454	1645466	+	KOG0260	0	RNA polymerase II. large subunit	KOG4373	0	meNOG05064	0	0	0	0			EOG4280JG	1	EOG4SBKVJ	2	3		FBgn0052580	Q8IR22	CG32580	CG32580	regulation of Rab GTPase activity ; GO:0032313 | inferred from electronic annotation with InterPro:IPR000195	Rab GTPase activator activity ; GO:0005097 | inferred from electronic annotation with InterPro:IPR000195 <newline> binding ; GO:0005488 | inferred from electronic annotation with InterPro:IPR016024	IPR000195:Rab-GAP/TBC domain <newline> IPR016024:Armadillo-type fold	Mucin 14A	Muc14A
1645284	NO	4	S1_13356417	JGI_V11_305649	1638345	1641528	-	KOG4340	0	Uncharacterized conserved protein	KOG4340	0	meNOG04530	0	td_s4c325g0	ARP1_G4355	tetratricopeptide repeat domain 30A	ARP2_G4737	tetratricopeptide repeat protein homolog tpr repeat protein homolog ;;	EOG4NGF2R	1	EOG4HQKBF	3	2	TPR_region;TPR_1	FBgn0032470	Q9VK41	Tetratricopeptide repeat protein 30 homolog	CG5142	cilium assembly ; GO:0042384 | inferred from sequence model inferred from expression pattern	binding ; GO:0005488 | inferred from electronic annotation with InterPro:IPR011990	IPR011990:Tetratricopeptide-like helical <newline> IPR013026:Tetratricopeptide repeat-containing <newline> IPR019734:Tetratricopeptide repeat <newline> IPR013105:Tetratricopeptide TPR2	-	CG5142
1645284	YES	4	S1_13356417	JGI_V11_305650	1643454	1645466	+	KOG0260	0	RNA polymerase II. large subunit	KOG4373	0	meNOG05064	0	0	0	0			EOG4280JG	1	EOG4SBKVJ	2	3		FBgn0052580	Q8IR22	CG32580	CG32580	regulation of Rab GTPase activity ; GO:0032313 | inferred from electronic annotation with InterPro:IPR000195	Rab GTPase activator activity ; GO:0005097 | inferred from electronic annotation with InterPro:IPR000195 <newline> binding ; GO:0005488 | inferred from electronic annotation with InterPro:IPR016024	IPR000195:Rab-GAP/TBC domain <newline> IPR016024:Armadillo-type fold	Mucin 14A	Muc14A
1645299	NO	4	S1_13356432	JGI_V11_305649	1638345	1641528	-	KOG4340	0	Uncharacterized conserved protein	KOG4340	0	meNOG04530	0	td_s4c325g0	ARP1_G4355	tetratricopeptide repeat domain 30A	ARP2_G4737	tetratricopeptide repeat protein homolog tpr repeat protein homolog ;;	EOG4NGF2R	1	EOG4HQKBF	3	2	TPR_region;TPR_1	FBgn0032470	Q9VK41	Tetratricopeptide repeat protein 30 homolog	CG5142	cilium assembly ; GO:0042384 | inferred from sequence model inferred from expression pattern	binding ; GO:0005488 | inferred from electronic annotation with InterPro:IPR011990	IPR011990:Tetratricopeptide-like helical <newline> IPR013026:Tetratricopeptide repeat-containing <newline> IPR019734:Tetratricopeptide repeat <newline> IPR013105:Tetratricopeptide TPR2	-	CG5142
1645299	YES	4	S1_13356432	JGI_V11_305650	1643454	1645466	+	KOG0260	0	RNA polymerase II. large subunit	KOG4373	0	meNOG05064	0	0	0	0			EOG4280JG	1	EOG4SBKVJ	2	3		FBgn0052580	Q8IR22	CG32580	CG32580	regulation of Rab GTPase activity ; GO:0032313 | inferred from electronic annotation with InterPro:IPR000195	Rab GTPase activator activity ; GO:0005097 | inferred from electronic annotation with InterPro:IPR000195 <newline> binding ; GO:0005488 | inferred from electronic annotation with InterPro:IPR016024	IPR000195:Rab-GAP/TBC domain <newline> IPR016024:Armadillo-type fold	Mucin 14A	Muc14A
1726994	NO	4	S1_13438127	JGI_V11_305500	1722219	1723915	+	0	0	0	0	0	0	0	0	0	0				0		0	0	Homeobox
1726994	NO	4	S1_13438127	JGI_V11_305501	1730350	1731666	-	KOG1695	EC:2.5.1.18	Glutathione transferase. Glutathione metabolism,Glutathione S-transferase	KOG1695	2.5.1.18	meNOG24337	GO:0004364/F:glutathione transferase activity,GO:0008152/P:metabolism	0	ARP1_G9149	0	ARP2_G10424	glutathione s-transferase ;; glutathione s-transferase ec class-sigma ;;	EOG4N02WZ	1	EOG4V74BX	1	0	GST_C;GST_N	FBgn0010226	P41043	Glutathione S-transferase S1	CG8938	response to oxidative stress ; GO:0006979 | non-traceable author statement	glutathione transferase activity ; GO:0004364 | non-traceable author statement <newline> glutathione peroxidase activity ; GO:0004602 | inferred from direct assay <newline> glutathione transferase activity ; GO:0004364 | inferred from direct assay <newline> glutathione transferase activity ; GO:0004364 | inferred from sequence or structural similarity with UniProtKB:P46437	IPR004045:Glutathione S-transferase, N-terminal <newline> IPR004046:Glutathione S-transferase, C-terminal <newline> IPR010987:Glutathione S-transferase, C-terminal-like <newline> IPR012336:Thioredoxin-like fold <newline> IPR017933:Glutathione S-transferase/chloride channel, C-terminal <newline> IPR012335:Thioredoxin fold	Glutathione S transferase S1	GstS1
1726994	YES	4	S1_13438127	JGI_V11_234686	1724102	1729976	+	KOG0613	0	Projectin/twitchin and related proteins	KOG0118,KOG4373	0	meNOG24339	GO:0042302/F:structural constituent of cuticle	td_s4c353g0	0	0			EOG4TDZ3V	0	EOG41VR0S	0	0	Insect_cuticle;PRO_rich
1727039	NO	4	S1_13438172	JGI_V11_305500	1722219	1723915	+	0	0	0	0	0	0	0	0	0	0				0		0	0	Homeobox
1727039	NO	4	S1_13438172	JGI_V11_305501	1730350	1731666	-	KOG1695	EC:2.5.1.18	Glutathione transferase. Glutathione metabolism,Glutathione S-transferase	KOG1695	2.5.1.18	meNOG24337	GO:0004364/F:glutathione transferase activity,GO:0008152/P:metabolism	0	ARP1_G9149	0	ARP2_G10424	glutathione s-transferase ;; glutathione s-transferase ec class-sigma ;;	EOG4N02WZ	1	EOG4V74BX	1	0	GST_C;GST_N	FBgn0010226	P41043	Glutathione S-transferase S1	CG8938	response to oxidative stress ; GO:0006979 | non-traceable author statement	glutathione transferase activity ; GO:0004364 | non-traceable author statement <newline> glutathione peroxidase activity ; GO:0004602 | inferred from direct assay <newline> glutathione transferase activity ; GO:0004364 | inferred from direct assay <newline> glutathione transferase activity ; GO:0004364 | inferred from sequence or structural similarity with UniProtKB:P46437	IPR004045:Glutathione S-transferase, N-terminal <newline> IPR004046:Glutathione S-transferase, C-terminal <newline> IPR010987:Glutathione S-transferase, C-terminal-like <newline> IPR012336:Thioredoxin-like fold <newline> IPR017933:Glutathione S-transferase/chloride channel, C-terminal <newline> IPR012335:Thioredoxin fold	Glutathione S transferase S1	GstS1
1727039	YES	4	S1_13438172	JGI_V11_234686	1724102	1729976	+	KOG0613	0	Projectin/twitchin and related proteins	KOG0118,KOG4373	0	meNOG24339	GO:0042302/F:structural constituent of cuticle	td_s4c353g0	0	0			EOG4TDZ3V	0	EOG41VR0S	0	0	Insect_cuticle;PRO_rich
1727044	NO	4	S1_13438177	JGI_V11_305500	1722219	1723915	+	0	0	0	0	0	0	0	0	0	0				0		0	0	Homeobox
1727044	NO	4	S1_13438177	JGI_V11_305501	1730350	1731666	-	KOG1695	EC:2.5.1.18	Glutathione transferase. Glutathione metabolism,Glutathione S-transferase	KOG1695	2.5.1.18	meNOG24337	GO:0004364/F:glutathione transferase activity,GO:0008152/P:metabolism	0	ARP1_G9149	0	ARP2_G10424	glutathione s-transferase ;; glutathione s-transferase ec class-sigma ;;	EOG4N02WZ	1	EOG4V74BX	1	0	GST_C;GST_N	FBgn0010226	P41043	Glutathione S-transferase S1	CG8938	response to oxidative stress ; GO:0006979 | non-traceable author statement	glutathione transferase activity ; GO:0004364 | non-traceable author statement <newline> glutathione peroxidase activity ; GO:0004602 | inferred from direct assay <newline> glutathione transferase activity ; GO:0004364 | inferred from direct assay <newline> glutathione transferase activity ; GO:0004364 | inferred from sequence or structural similarity with UniProtKB:P46437	IPR004045:Glutathione S-transferase, N-terminal <newline> IPR004046:Glutathione S-transferase, C-terminal <newline> IPR010987:Glutathione S-transferase, C-terminal-like <newline> IPR012336:Thioredoxin-like fold <newline> IPR017933:Glutathione S-transferase/chloride channel, C-terminal <newline> IPR012335:Thioredoxin fold	Glutathione S transferase S1	GstS1
1727044	YES	4	S1_13438177	JGI_V11_234686	1724102	1729976	+	KOG0613	0	Projectin/twitchin and related proteins	KOG0118,KOG4373	0	meNOG24339	GO:0042302/F:structural constituent of cuticle	td_s4c353g0	0	0			EOG4TDZ3V	0	EOG41VR0S	0	0	Insect_cuticle;PRO_rich
1916399	YES	4	S1_13627532	JGI_V11_96224	1913232	1918532	+	KOG1878	0	Nuclear receptor coregulator SMRT/SMRTER. contains Myb-like domains	euNOG11831	0	meNOG25525	0	0	0	0			EOG489328	1	EOG4P00KS	0	0		FBgn0035338	Q9W018	CG13800	CG13800	-	-	-	-	CG13800
1916402	YES	4	S1_13627535	JGI_V11_96224	1913232	1918532	+	KOG1878	0	Nuclear receptor coregulator SMRT/SMRTER. contains Myb-like domains	euNOG11831	0	meNOG25525	0	0	0	0			EOG489328	1	EOG4P00KS	0	0		FBgn0035338	Q9W018	CG13800	CG13800	-	-	-	-	CG13800
1917278	YES	4	S1_13628411	JGI_V11_96224	1913232	1918532	+	KOG1878	0	Nuclear receptor coregulator SMRT/SMRTER. contains Myb-like domains	euNOG11831	0	meNOG25525	0	0	0	0			EOG489328	1	EOG4P00KS	0	0		FBgn0035338	Q9W018	CG13800	CG13800	-	-	-	-	CG13800
1935551	NO	4	S1_13646684	JGI_V11_96226	1929382	1933386	+	KOG0445	0	Actin regulatory protein supervillin (gelsolin/villin family)	KOG0445	0	meNOG06071	GO:0003779/F:actin binding,GO:0007010/P:cytoskeleton organization and biogenesis	td_s4c368g0	ARP1_G1540	CG33232 CG33232-PC	ARP2_G1980	supervillin ;;	EOG4CVDP3	1	EOG4M3G2W	0	0	Villin_headpiece;Gelsolin;Gelsoln	FBgn0035347	Q0E8J1	CG33232, isoform B; CG33232, isoform D	CG33232	cytoskeleton organization ; GO:0007010 | inferred from electronic annotation with InterPro:IPR003128	actin binding ; GO:0003779 | inferred from sequence or structural similarity <newline> actin binding ; GO:0003779 | inferred from sequence or structural similarity with EMBL:AF059486	IPR003128:Villin headpiece <newline> IPR007122:Gelsolin <newline> IPR015628:Supervillin	-	CG33232
1935587	NO	4	S1_13646720	JGI_V11_96226	1929382	1933386	+	KOG0445	0	Actin regulatory protein supervillin (gelsolin/villin family)	KOG0445	0	meNOG06071	GO:0003779/F:actin binding,GO:0007010/P:cytoskeleton organization and biogenesis	td_s4c368g0	ARP1_G1540	CG33232 CG33232-PC	ARP2_G1980	supervillin ;;	EOG4CVDP3	1	EOG4M3G2W	0	0	Villin_headpiece;Gelsolin;Gelsoln	FBgn0035347	Q0E8J1	CG33232, isoform B; CG33232, isoform D	CG33232	cytoskeleton organization ; GO:0007010 | inferred from electronic annotation with InterPro:IPR003128	actin binding ; GO:0003779 | inferred from sequence or structural similarity <newline> actin binding ; GO:0003779 | inferred from sequence or structural similarity with EMBL:AF059486	IPR003128:Villin headpiece <newline> IPR007122:Gelsolin <newline> IPR015628:Supervillin	-	CG33232
2099693	NO	4	S1_13810826	JGI_V11_311593	2093387	2096097	+	KOG0157	EC:1.14.-.-	Acting on paired donors. with incorporation or reduction of gamma-Hexachlorocyclohexane degradation,Acting on paired donors. with incorporation or reduction of Ascorbate and aldarate metabolism,Acting on paired donors. with incorporation or reduction of Flavonoids. stilbene and lignin biosynthesis,Acting on paired donors. with incorporation or reduction of Fluorene degradation,Cytochrome P450 CYP…	KOG0157	0	meNOG05873	GO:0006118/P:electron transport,GO:0004497/F:monooxygenase activity	td_s4c394g1	ARP1_G428	0	ARP2_G481	cytochrome p450 ;;	EOG4MCVFS	1	EOG4SXT6P	7	4	Cyt_P450	FBgn0015032	Q9VA27	Cytochrome P450 4c3	CG1438	oxidation-reduction process ; GO:0055114 | inferred from electronic annotation with InterPro:IPR002401	electron carrier activity ; GO:0009055 | non-traceable author statement <newline> oxidoreductase activity, acting on paired donors, with incorporation or reduction of molecular oxygen ; GO:0016705 | inferred from electronic annotation with InterPro:IPR001128, InterPro:IPR002401 <newline> electron carrier activity ; GO:0009055 | inferred from electronic annotation with InterPro:IPR001128 <newline>…	IPR001128:Cytochrome P450 <newline> IPR002401:Cytochrome P450, E-class, group I <newline> IPR017972:Cytochrome P450, conserved site	Cytochrome P450-4c3	Cyp4c3
2099693	NO	4	S1_13810826	JGI_V11_311594	2096702	2099206	+	KOG0157	EC:1.14.-.-	Acting on paired donors. with incorporation or reduction of gamma-Hexachlorocyclohexane degradation,Acting on paired donors. with incorporation or reduction of Ascorbate and aldarate metabolism,Acting on paired donors. with incorporation or reduction of Flavonoids. stilbene and lignin biosynthesis,Acting on paired donors. with incorporation or reduction of Fluorene degradation,Cytochrome P450 CYP…	KOG0157	0	meNOG05873	GO:0006118/P:electron transport,GO:0004497/F:monooxygenase activity	td_s4c394g3	ARP1_G428	0	ARP2_G481	cytochrome p450 ;;		0	EOG4SXT6P	7	4	Cyt_P450
2099693	NO	4	S1_13810826	JGI_V11_311596	2102654	2105012	+	KOG0157	EC:1.14.-.-	Acting on paired donors. with incorporation or reduction of gamma-Hexachlorocyclohexane degradation,Acting on paired donors. with incorporation or reduction of Ascorbate and aldarate metabolism,Acting on paired donors. with incorporation or reduction of Flavonoids. stilbene and lignin biosynthesis,Acting on paired donors. with incorporation or reduction of Fluorene degradation,Cytochrome P450 CYP…	KOG0157	0	meNOG05873	GO:0006118/P:electron transport,GO:0004497/F:monooxygenase activity	td_s4c394g6	ARP1_G428	0	ARP2_G481	cytochrome p450 ;;	EOG4MCVFS	1	EOG4M3G2V	7	4	Cyt_P450	FBgn0015032	Q9VA27	Cytochrome P450 4c3	CG1438	oxidation-reduction process ; GO:0055114 | inferred from electronic annotation with InterPro:IPR002401	electron carrier activity ; GO:0009055 | non-traceable author statement <newline> oxidoreductase activity, acting on paired donors, with incorporation or reduction of molecular oxygen ; GO:0016705 | inferred from electronic annotation with InterPro:IPR001128, InterPro:IPR002401 <newline> electron carrier activity ; GO:0009055 | inferred from electronic annotation with InterPro:IPR001128 <newline>…	IPR001128:Cytochrome P450 <newline> IPR002401:Cytochrome P450, E-class, group I <newline> IPR017972:Cytochrome P450, conserved site	Cytochrome P450-4c3	Cyp4c3
2099693	YES	4	S1_13810826	JGI_V11_305686	2099657	2102289	+	KOG0157	EC:1.14.-.-	Acting on paired donors. with incorporation or reduction of gamma-Hexachlorocyclohexane degradation,Acting on paired donors. with incorporation or reduction of Ascorbate and aldarate metabolism,Acting on paired donors. with incorporation or reduction of Flavonoids. stilbene and lignin biosynthesis,Acting on paired donors. with incorporation or reduction of Fluorene degradation,Cytochrome P450 CYP…	KOG0157	0	meNOG05873	GO:0006118/P:electron transport,GO:0004497/F:monooxygenase activity	td_s4c394g4	ARP1_G428	0	ARP2_G481	cytochrome p450 ;;	EOG4MCVFS	1	EOG4SXT6P	7	4	Cyt_P450	FBgn0015032	Q9VA27	Cytochrome P450 4c3	CG1438	oxidation-reduction process ; GO:0055114 | inferred from electronic annotation with InterPro:IPR002401	electron carrier activity ; GO:0009055 | non-traceable author statement <newline> oxidoreductase activity, acting on paired donors, with incorporation or reduction of molecular oxygen ; GO:0016705 | inferred from electronic annotation with InterPro:IPR001128, InterPro:IPR002401 <newline> electron carrier activity ; GO:0009055 | inferred from electronic annotation with InterPro:IPR001128 <newline>…	IPR001128:Cytochrome P450 <newline> IPR002401:Cytochrome P450, E-class, group I <newline> IPR017972:Cytochrome P450, conserved site	Cytochrome P450-4c3	Cyp4c3
2318818	NO	4	S1_14029951	JGI_V11_221306	2320796	2322527	-	KOG1215	0	Low-density lipoprotein receptors containing Ca2+-binding EGF-like domains	KOG1181	0	0	GO:0042302/F:structural constituent of cuticle	0	0	0				0		0	0	Insect_cuticle
2318818	NO	4	S1_14029951	JGI_V11_96297	2314140	2315252	-	0	0	0	0	0	0	0	0	0	0			EOG4R22CD	0	EOG4899KB	0	0	Insect_cuticle
2318818	YES	4	S1_14029951	JGI_V11_305697	2317186	2319030	+	KOG0508	0	Ankyrin repeat protein	0	0	0	0	0	ARP1_G461	0	ARP2_G526	hypothetical protein ;;		0		0	0	ANK
2318821	NO	4	S1_14029954	JGI_V11_221306	2320796	2322527	-	KOG1215	0	Low-density lipoprotein receptors containing Ca2+-binding EGF-like domains	KOG1181	0	0	GO:0042302/F:structural constituent of cuticle	0	0	0				0		0	0	Insect_cuticle
2318821	NO	4	S1_14029954	JGI_V11_96297	2314140	2315252	-	0	0	0	0	0	0	0	0	0	0			EOG4R22CD	0	EOG4899KB	0	0	Insect_cuticle
2318821	YES	4	S1_14029954	JGI_V11_305697	2317186	2319030	+	KOG0508	0	Ankyrin repeat protein	0	0	0	0	0	ARP1_G461	0	ARP2_G526	hypothetical protein ;;		0		0	0	ANK
2318824	NO	4	S1_14029957	JGI_V11_221306	2320796	2322527	-	KOG1215	0	Low-density lipoprotein receptors containing Ca2+-binding EGF-like domains	KOG1181	0	0	GO:0042302/F:structural constituent of cuticle	0	0	0				0		0	0	Insect_cuticle
2318824	NO	4	S1_14029957	JGI_V11_96297	2314140	2315252	-	0	0	0	0	0	0	0	0	0	0			EOG4R22CD	0	EOG4899KB	0	0	Insect_cuticle
2318824	YES	4	S1_14029957	JGI_V11_305697	2317186	2319030	+	KOG0508	0	Ankyrin repeat protein	0	0	0	0	0	ARP1_G461	0	ARP2_G526	hypothetical protein ;;		0		0	0	ANK
2362721	NO	4	S1_14073854	JGI_V11_234827	2354271	2358471	-	KOG0260	0	RNA polymerase II. large subunit	KOG1999	0	meNOG26739	0	td_s4c439g3	ARP1_G11146	0				0		0	0
2362721	NO	4	S1_14073854	JGI_V11_305524	2360111	2362046	-	KOG0367	0	Protein geranylgeranyltransferase Type I. beta subunit	KOG0367	0	meNOG06904	GO:0003824/F:catalytic activity	0	ARP1_G4941	geranylgeranyl transferase type i beta subunit	ARP2_G3675	geranylgeranyl transferase type i beta subunit ;;	EOG489333	1	EOG441W5K	1	1	Prenyltrans	FBgn0015000	Q24172	Geranylgeranyl transferase beta-subunit type I	CG3469	Ras protein signal transduction ; GO:0007265 | inferred from sequence or structural similarity with UniProtKB:P53610 <newline> embryonic heart tube development ; GO:0035050 | inferred from mutant phenotype	protein geranylgeranyltransferase activity ; GO:0004661 | inferred from sequence or structural similarity with EMBL:L25441; protein_id:AAA35888.1 AND inferred from sequence or structural similarity with EMBL:Z12155; protein_id:CAA78143.1 <newline> CAAX-protein geranylgeranyltransferase activity ; GO:0004662 | non-traceable author statement <newline> protein geranylgeranyltransferase activity ; GO…	IPR001330:Prenyltransferase/squalene oxidase <newline> IPR008930:Terpenoid cylases/protein prenyltransferase alpha-alpha toroid	beta subunit of type I geranylgeranyl transferase	betaggt-I
2362721	NO	4	S1_14073854	JGI_V11_305525	2358968	2360175	+	KOG3903	0	Mitotic checkpoint protein PRCC	KOG3903	0	meNOG12157	0	0	0	0	ARP2_G3675	geranylgeranyl transferase type i beta subunit ;;	EOG4QBZMS	1	EOG45B68B	0	0		FBgn0035249	Q9W0B6	CG17249; LD14179p	CG17249	-	-	IPR018800:Mitotic checkpoint protein PRCC, C-terminal	-	CG17249
2362721	NO	4	S1_14073854	JGI_V11_305702	2364969	2366086	+	0	0	0	0	0	0	0	0	ARP1_G11099	0	ARP2_G11583	hypothetical protein ;;	EOG4VT4DC	1	EOG4HHTXN	0	0	DM4_12	FBgn0036343	Q9VU47	CG14115	CG14115	-	-	IPR006631:Protein of unknown function DM4/12	-	CG14115
2362721	NO	4	S1_14073854	JGI_V11_96311	2366641	2368355	+	KOG3378	0	Globins and related hemoproteins	0	0	0	GO:0005488/F:binding,GO:0006810/P:transport,GO:0005833/C:hemoglobin complex,GO:0015671/P:oxygen transport,GO:0019825/F:oxygen binding	td_s4c452g0	ARP1_G1829	0	ARP2_G2466	di-domain hemoglobin precursor ;;	EOG4SBCFG	1	EOG4M96N2	1	1	Globin_subset	FBgn0027657	Q8T0T2	GH09296p	CG9734	oxygen transport ; GO:0015671 | inferred from electronic annotation with InterPro:IPR012292	oxygen transporter activity ; GO:0005344 | inferred from sequence or structural similarity with EMBL:AF063938 <newline> oxygen binding ; GO:0019825 | inferred from electronic annotation with InterPro:IPR012292 <newline> heme binding ; GO:0020037 | inferred from electronic annotation with InterPro:IPR000971, InterPro:IPR012292	IPR000971:Globin, subset <newline> IPR009050:Globin-like <newline> IPR012292:Globin	globin 1	glob1
2362721	YES	4	S1_14073854	JGI_V11_305526	2362684	2363737	+	0	0	0	0	0	0	0	0	ARP1_G11099	0	ARP2_G11583	hypothetical protein ;;	EOG4VT4DC	1	EOG4HHTXN	0	0	DM4_12	FBgn0036343	Q9VU47	CG14115	CG14115	-	-	IPR006631:Protein of unknown function DM4/12	-	CG14115
2365252	NO	4	S1_14076385	JGI_V11_230332	2370075	2371752	+	KOG3378	0	Globins and related hemoproteins	0	0	0	GO:0005488/F:binding,GO:0006810/P:transport,GO:0005833/C:hemoglobin complex,GO:0015671/P:oxygen transport,GO:0019825/F:oxygen binding	td_s4c452g1	ARP1_G1829	0	ARP2_G2466	di-domain hemoglobin precursor ;;	EOG4SBCFG	1	EOG4M96N2	1	1	Globin_subset	FBgn0027657	Q8T0T2	GH09296p	CG9734	oxygen transport ; GO:0015671 | inferred from electronic annotation with InterPro:IPR012292	oxygen transporter activity ; GO:0005344 | inferred from sequence or structural similarity with EMBL:AF063938 <newline> oxygen binding ; GO:0019825 | inferred from electronic annotation with InterPro:IPR012292 <newline> heme binding ; GO:0020037 | inferred from electronic annotation with InterPro:IPR000971, InterPro:IPR012292	IPR000971:Globin, subset <newline> IPR009050:Globin-like <newline> IPR012292:Globin	globin 1	glob1
2365252	NO	4	S1_14076385	JGI_V11_305524	2360111	2362046	-	KOG0367	0	Protein geranylgeranyltransferase Type I. beta subunit	KOG0367	0	meNOG06904	GO:0003824/F:catalytic activity	0	ARP1_G4941	geranylgeranyl transferase type i beta subunit	ARP2_G3675	geranylgeranyl transferase type i beta subunit ;;	EOG489333	1	EOG441W5K	1	1	Prenyltrans	FBgn0015000	Q24172	Geranylgeranyl transferase beta-subunit type I	CG3469	Ras protein signal transduction ; GO:0007265 | inferred from sequence or structural similarity with UniProtKB:P53610 <newline> embryonic heart tube development ; GO:0035050 | inferred from mutant phenotype	protein geranylgeranyltransferase activity ; GO:0004661 | inferred from sequence or structural similarity with EMBL:L25441; protein_id:AAA35888.1 AND inferred from sequence or structural similarity with EMBL:Z12155; protein_id:CAA78143.1 <newline> CAAX-protein geranylgeranyltransferase activity ; GO:0004662 | non-traceable author statement <newline> protein geranylgeranyltransferase activity ; GO…	IPR001330:Prenyltransferase/squalene oxidase <newline> IPR008930:Terpenoid cylases/protein prenyltransferase alpha-alpha toroid	beta subunit of type I geranylgeranyl transferase	betaggt-I
2365252	NO	4	S1_14076385	JGI_V11_305526	2362684	2363737	+	0	0	0	0	0	0	0	0	ARP1_G11099	0	ARP2_G11583	hypothetical protein ;;	EOG4VT4DC	1	EOG4HHTXN	0	0	DM4_12	FBgn0036343	Q9VU47	CG14115	CG14115	-	-	IPR006631:Protein of unknown function DM4/12	-	CG14115
2365252	NO	4	S1_14076385	JGI_V11_96311	2366641	2368355	+	KOG3378	0	Globins and related hemoproteins	0	0	0	GO:0005488/F:binding,GO:0006810/P:transport,GO:0005833/C:hemoglobin complex,GO:0015671/P:oxygen transport,GO:0019825/F:oxygen binding	td_s4c452g0	ARP1_G1829	0	ARP2_G2466	di-domain hemoglobin precursor ;;	EOG4SBCFG	1	EOG4M96N2	1	1	Globin_subset	FBgn0027657	Q8T0T2	GH09296p	CG9734	oxygen transport ; GO:0015671 | inferred from electronic annotation with InterPro:IPR012292	oxygen transporter activity ; GO:0005344 | inferred from sequence or structural similarity with EMBL:AF063938 <newline> oxygen binding ; GO:0019825 | inferred from electronic annotation with InterPro:IPR012292 <newline> heme binding ; GO:0020037 | inferred from electronic annotation with InterPro:IPR000971, InterPro:IPR012292	IPR000971:Globin, subset <newline> IPR009050:Globin-like <newline> IPR012292:Globin	globin 1	glob1
2365252	YES	4	S1_14076385	JGI_V11_305702	2364969	2366086	+	0	0	0	0	0	0	0	0	ARP1_G11099	0	ARP2_G11583	hypothetical protein ;;	EOG4VT4DC	1	EOG4HHTXN	0	0	DM4_12	FBgn0036343	Q9VU47	CG14115	CG14115	-	-	IPR006631:Protein of unknown function DM4/12	-	CG14115
2365258	NO	4	S1_14076391	JGI_V11_230332	2370075	2371752	+	KOG3378	0	Globins and related hemoproteins	0	0	0	GO:0005488/F:binding,GO:0006810/P:transport,GO:0005833/C:hemoglobin complex,GO:0015671/P:oxygen transport,GO:0019825/F:oxygen binding	td_s4c452g1	ARP1_G1829	0	ARP2_G2466	di-domain hemoglobin precursor ;;	EOG4SBCFG	1	EOG4M96N2	1	1	Globin_subset	FBgn0027657	Q8T0T2	GH09296p	CG9734	oxygen transport ; GO:0015671 | inferred from electronic annotation with InterPro:IPR012292	oxygen transporter activity ; GO:0005344 | inferred from sequence or structural similarity with EMBL:AF063938 <newline> oxygen binding ; GO:0019825 | inferred from electronic annotation with InterPro:IPR012292 <newline> heme binding ; GO:0020037 | inferred from electronic annotation with InterPro:IPR000971, InterPro:IPR012292	IPR000971:Globin, subset <newline> IPR009050:Globin-like <newline> IPR012292:Globin	globin 1	glob1
2365258	NO	4	S1_14076391	JGI_V11_305524	2360111	2362046	-	KOG0367	0	Protein geranylgeranyltransferase Type I. beta subunit	KOG0367	0	meNOG06904	GO:0003824/F:catalytic activity	0	ARP1_G4941	geranylgeranyl transferase type i beta subunit	ARP2_G3675	geranylgeranyl transferase type i beta subunit ;;	EOG489333	1	EOG441W5K	1	1	Prenyltrans	FBgn0015000	Q24172	Geranylgeranyl transferase beta-subunit type I	CG3469	Ras protein signal transduction ; GO:0007265 | inferred from sequence or structural similarity with UniProtKB:P53610 <newline> embryonic heart tube development ; GO:0035050 | inferred from mutant phenotype	protein geranylgeranyltransferase activity ; GO:0004661 | inferred from sequence or structural similarity with EMBL:L25441; protein_id:AAA35888.1 AND inferred from sequence or structural similarity with EMBL:Z12155; protein_id:CAA78143.1 <newline> CAAX-protein geranylgeranyltransferase activity ; GO:0004662 | non-traceable author statement <newline> protein geranylgeranyltransferase activity ; GO…	IPR001330:Prenyltransferase/squalene oxidase <newline> IPR008930:Terpenoid cylases/protein prenyltransferase alpha-alpha toroid	beta subunit of type I geranylgeranyl transferase	betaggt-I
2365258	NO	4	S1_14076391	JGI_V11_305526	2362684	2363737	+	0	0	0	0	0	0	0	0	ARP1_G11099	0	ARP2_G11583	hypothetical protein ;;	EOG4VT4DC	1	EOG4HHTXN	0	0	DM4_12	FBgn0036343	Q9VU47	CG14115	CG14115	-	-	IPR006631:Protein of unknown function DM4/12	-	CG14115
2365258	NO	4	S1_14076391	JGI_V11_96311	2366641	2368355	+	KOG3378	0	Globins and related hemoproteins	0	0	0	GO:0005488/F:binding,GO:0006810/P:transport,GO:0005833/C:hemoglobin complex,GO:0015671/P:oxygen transport,GO:0019825/F:oxygen binding	td_s4c452g0	ARP1_G1829	0	ARP2_G2466	di-domain hemoglobin precursor ;;	EOG4SBCFG	1	EOG4M96N2	1	1	Globin_subset	FBgn0027657	Q8T0T2	GH09296p	CG9734	oxygen transport ; GO:0015671 | inferred from electronic annotation with InterPro:IPR012292	oxygen transporter activity ; GO:0005344 | inferred from sequence or structural similarity with EMBL:AF063938 <newline> oxygen binding ; GO:0019825 | inferred from electronic annotation with InterPro:IPR012292 <newline> heme binding ; GO:0020037 | inferred from electronic annotation with InterPro:IPR000971, InterPro:IPR012292	IPR000971:Globin, subset <newline> IPR009050:Globin-like <newline> IPR012292:Globin	globin 1	glob1
2365258	YES	4	S1_14076391	JGI_V11_305702	2364969	2366086	+	0	0	0	0	0	0	0	0	ARP1_G11099	0	ARP2_G11583	hypothetical protein ;;	EOG4VT4DC	1	EOG4HHTXN	0	0	DM4_12	FBgn0036343	Q9VU47	CG14115	CG14115	-	-	IPR006631:Protein of unknown function DM4/12	-	CG14115
2381987	NO	4	S1_14093120	JGI_V11_234836	2376081	2377561	+	KOG3378	0	Globins and related hemoproteins	0	0	0	GO:0005488/F:binding,GO:0006810/P:transport,GO:0005833/C:hemoglobin complex,GO:0015671/P:oxygen transport,GO:0019825/F:oxygen binding	td_s4c452g3	ARP1_G1829	0	ARP2_G2466	di-domain hemoglobin precursor ;;	EOG4SBCFG	1	EOG4M96N2	1	1	Globin_subset	FBgn0027657	Q8T0T2	GH09296p	CG9734	oxygen transport ; GO:0015671 | inferred from electronic annotation with InterPro:IPR012292	oxygen transporter activity ; GO:0005344 | inferred from sequence or structural similarity with EMBL:AF063938 <newline> oxygen binding ; GO:0019825 | inferred from electronic annotation with InterPro:IPR012292 <newline> heme binding ; GO:0020037 | inferred from electronic annotation with InterPro:IPR000971, InterPro:IPR012292	IPR000971:Globin, subset <newline> IPR009050:Globin-like <newline> IPR012292:Globin	globin 1	glob1
2381987	NO	4	S1_14093120	JGI_V11_234838	2383484	2384965	+	KOG3378	0	Globins and related hemoproteins	0	0	0	GO:0005488/F:binding,GO:0006810/P:transport,GO:0005833/C:hemoglobin complex,GO:0015671/P:oxygen transport,GO:0019825/F:oxygen binding	td_s4c452g7	ARP1_G1829	0	ARP2_G2466	di-domain hemoglobin precursor ;;	EOG4SBCFG	1	EOG4M96N2	1	1	Globin_subset	FBgn0027657	Q8T0T2	GH09296p	CG9734	oxygen transport ; GO:0015671 | inferred from electronic annotation with InterPro:IPR012292	oxygen transporter activity ; GO:0005344 | inferred from sequence or structural similarity with EMBL:AF063938 <newline> oxygen binding ; GO:0019825 | inferred from electronic annotation with InterPro:IPR012292 <newline> heme binding ; GO:0020037 | inferred from electronic annotation with InterPro:IPR000971, InterPro:IPR012292	IPR000971:Globin, subset <newline> IPR009050:Globin-like <newline> IPR012292:Globin	globin 1	glob1
2381987	NO	4	S1_14093120	JGI_V11_234839	2386115	2387624	+	KOG3378	0	Globins and related hemoproteins	0	0	0	GO:0005488/F:binding,GO:0006810/P:transport,GO:0005833/C:hemoglobin complex,GO:0015671/P:oxygen transport,GO:0019825/F:oxygen binding	td_s4c452g8	ARP1_G1829	0	ARP2_G2466	di-domain hemoglobin precursor ;;	EOG4SBCFG	1	EOG4R816C	5	5	Globin_subset	FBgn0027657	Q8T0T2	GH09296p	CG9734	oxygen transport ; GO:0015671 | inferred from electronic annotation with InterPro:IPR012292	oxygen transporter activity ; GO:0005344 | inferred from sequence or structural similarity with EMBL:AF063938 <newline> oxygen binding ; GO:0019825 | inferred from electronic annotation with InterPro:IPR012292 <newline> heme binding ; GO:0020037 | inferred from electronic annotation with InterPro:IPR000971, InterPro:IPR012292	IPR000971:Globin, subset <newline> IPR009050:Globin-like <newline> IPR012292:Globin	globin 1	glob1
2381987	NO	4	S1_14093120	JGI_V11_311664	2379076	2379327	+	0	0	0	0	0	0	0	0	0	0				0		0	0
2381987	YES	4	S1_14093120	JGI_V11_234837	2380765	2382213	+	KOG3378	0	Globins and related hemoproteins	0	0	0	GO:0005488/F:binding,GO:0006810/P:transport,GO:0005833/C:hemoglobin complex,GO:0015671/P:oxygen transport,GO:0019825/F:oxygen binding	td_s4c452g6	ARP1_G1829	0	ARP2_G2466	di-domain hemoglobin precursor ;;	EOG4SBCFG	1		0	0	Globin_subset	FBgn0027657	Q8T0T2	GH09296p	CG9734	oxygen transport ; GO:0015671 | inferred from electronic annotation with InterPro:IPR012292	oxygen transporter activity ; GO:0005344 | inferred from sequence or structural similarity with EMBL:AF063938 <newline> oxygen binding ; GO:0019825 | inferred from electronic annotation with InterPro:IPR012292 <newline> heme binding ; GO:0020037 | inferred from electronic annotation with InterPro:IPR000971, InterPro:IPR012292	IPR000971:Globin, subset <newline> IPR009050:Globin-like <newline> IPR012292:Globin	globin 1	glob1
2382006	NO	4	S1_14093139	JGI_V11_234836	2376081	2377561	+	KOG3378	0	Globins and related hemoproteins	0	0	0	GO:0005488/F:binding,GO:0006810/P:transport,GO:0005833/C:hemoglobin complex,GO:0015671/P:oxygen transport,GO:0019825/F:oxygen binding	td_s4c452g3	ARP1_G1829	0	ARP2_G2466	di-domain hemoglobin precursor ;;	EOG4SBCFG	1	EOG4M96N2	1	1	Globin_subset	FBgn0027657	Q8T0T2	GH09296p	CG9734	oxygen transport ; GO:0015671 | inferred from electronic annotation with InterPro:IPR012292	oxygen transporter activity ; GO:0005344 | inferred from sequence or structural similarity with EMBL:AF063938 <newline> oxygen binding ; GO:0019825 | inferred from electronic annotation with InterPro:IPR012292 <newline> heme binding ; GO:0020037 | inferred from electronic annotation with InterPro:IPR000971, InterPro:IPR012292	IPR000971:Globin, subset <newline> IPR009050:Globin-like <newline> IPR012292:Globin	globin 1	glob1
2382006	NO	4	S1_14093139	JGI_V11_234838	2383484	2384965	+	KOG3378	0	Globins and related hemoproteins	0	0	0	GO:0005488/F:binding,GO:0006810/P:transport,GO:0005833/C:hemoglobin complex,GO:0015671/P:oxygen transport,GO:0019825/F:oxygen binding	td_s4c452g7	ARP1_G1829	0	ARP2_G2466	di-domain hemoglobin precursor ;;	EOG4SBCFG	1	EOG4M96N2	1	1	Globin_subset	FBgn0027657	Q8T0T2	GH09296p	CG9734	oxygen transport ; GO:0015671 | inferred from electronic annotation with InterPro:IPR012292	oxygen transporter activity ; GO:0005344 | inferred from sequence or structural similarity with EMBL:AF063938 <newline> oxygen binding ; GO:0019825 | inferred from electronic annotation with InterPro:IPR012292 <newline> heme binding ; GO:0020037 | inferred from electronic annotation with InterPro:IPR000971, InterPro:IPR012292	IPR000971:Globin, subset <newline> IPR009050:Globin-like <newline> IPR012292:Globin	globin 1	glob1
2382006	NO	4	S1_14093139	JGI_V11_234839	2386115	2387624	+	KOG3378	0	Globins and related hemoproteins	0	0	0	GO:0005488/F:binding,GO:0006810/P:transport,GO:0005833/C:hemoglobin complex,GO:0015671/P:oxygen transport,GO:0019825/F:oxygen binding	td_s4c452g8	ARP1_G1829	0	ARP2_G2466	di-domain hemoglobin precursor ;;	EOG4SBCFG	1	EOG4R816C	5	5	Globin_subset	FBgn0027657	Q8T0T2	GH09296p	CG9734	oxygen transport ; GO:0015671 | inferred from electronic annotation with InterPro:IPR012292	oxygen transporter activity ; GO:0005344 | inferred from sequence or structural similarity with EMBL:AF063938 <newline> oxygen binding ; GO:0019825 | inferred from electronic annotation with InterPro:IPR012292 <newline> heme binding ; GO:0020037 | inferred from electronic annotation with InterPro:IPR000971, InterPro:IPR012292	IPR000971:Globin, subset <newline> IPR009050:Globin-like <newline> IPR012292:Globin	globin 1	glob1
2382006	NO	4	S1_14093139	JGI_V11_311664	2379076	2379327	+	0	0	0	0	0	0	0	0	0	0				0		0	0
2382006	YES	4	S1_14093139	JGI_V11_234837	2380765	2382213	+	KOG3378	0	Globins and related hemoproteins	0	0	0	GO:0005488/F:binding,GO:0006810/P:transport,GO:0005833/C:hemoglobin complex,GO:0015671/P:oxygen transport,GO:0019825/F:oxygen binding	td_s4c452g6	ARP1_G1829	0	ARP2_G2466	di-domain hemoglobin precursor ;;	EOG4SBCFG	1		0	0	Globin_subset	FBgn0027657	Q8T0T2	GH09296p	CG9734	oxygen transport ; GO:0015671 | inferred from electronic annotation with InterPro:IPR012292	oxygen transporter activity ; GO:0005344 | inferred from sequence or structural similarity with EMBL:AF063938 <newline> oxygen binding ; GO:0019825 | inferred from electronic annotation with InterPro:IPR012292 <newline> heme binding ; GO:0020037 | inferred from electronic annotation with InterPro:IPR000971, InterPro:IPR012292	IPR000971:Globin, subset <newline> IPR009050:Globin-like <newline> IPR012292:Globin	globin 1	glob1
2382014	NO	4	S1_14093147	JGI_V11_234836	2376081	2377561	+	KOG3378	0	Globins and related hemoproteins	0	0	0	GO:0005488/F:binding,GO:0006810/P:transport,GO:0005833/C:hemoglobin complex,GO:0015671/P:oxygen transport,GO:0019825/F:oxygen binding	td_s4c452g3	ARP1_G1829	0	ARP2_G2466	di-domain hemoglobin precursor ;;	EOG4SBCFG	1	EOG4M96N2	1	1	Globin_subset	FBgn0027657	Q8T0T2	GH09296p	CG9734	oxygen transport ; GO:0015671 | inferred from electronic annotation with InterPro:IPR012292	oxygen transporter activity ; GO:0005344 | inferred from sequence or structural similarity with EMBL:AF063938 <newline> oxygen binding ; GO:0019825 | inferred from electronic annotation with InterPro:IPR012292 <newline> heme binding ; GO:0020037 | inferred from electronic annotation with InterPro:IPR000971, InterPro:IPR012292	IPR000971:Globin, subset <newline> IPR009050:Globin-like <newline> IPR012292:Globin	globin 1	glob1
2382014	NO	4	S1_14093147	JGI_V11_234838	2383484	2384965	+	KOG3378	0	Globins and related hemoproteins	0	0	0	GO:0005488/F:binding,GO:0006810/P:transport,GO:0005833/C:hemoglobin complex,GO:0015671/P:oxygen transport,GO:0019825/F:oxygen binding	td_s4c452g7	ARP1_G1829	0	ARP2_G2466	di-domain hemoglobin precursor ;;	EOG4SBCFG	1	EOG4M96N2	1	1	Globin_subset	FBgn0027657	Q8T0T2	GH09296p	CG9734	oxygen transport ; GO:0015671 | inferred from electronic annotation with InterPro:IPR012292	oxygen transporter activity ; GO:0005344 | inferred from sequence or structural similarity with EMBL:AF063938 <newline> oxygen binding ; GO:0019825 | inferred from electronic annotation with InterPro:IPR012292 <newline> heme binding ; GO:0020037 | inferred from electronic annotation with InterPro:IPR000971, InterPro:IPR012292	IPR000971:Globin, subset <newline> IPR009050:Globin-like <newline> IPR012292:Globin	globin 1	glob1
2382014	NO	4	S1_14093147	JGI_V11_234839	2386115	2387624	+	KOG3378	0	Globins and related hemoproteins	0	0	0	GO:0005488/F:binding,GO:0006810/P:transport,GO:0005833/C:hemoglobin complex,GO:0015671/P:oxygen transport,GO:0019825/F:oxygen binding	td_s4c452g8	ARP1_G1829	0	ARP2_G2466	di-domain hemoglobin precursor ;;	EOG4SBCFG	1	EOG4R816C	5	5	Globin_subset	FBgn0027657	Q8T0T2	GH09296p	CG9734	oxygen transport ; GO:0015671 | inferred from electronic annotation with InterPro:IPR012292	oxygen transporter activity ; GO:0005344 | inferred from sequence or structural similarity with EMBL:AF063938 <newline> oxygen binding ; GO:0019825 | inferred from electronic annotation with InterPro:IPR012292 <newline> heme binding ; GO:0020037 | inferred from electronic annotation with InterPro:IPR000971, InterPro:IPR012292	IPR000971:Globin, subset <newline> IPR009050:Globin-like <newline> IPR012292:Globin	globin 1	glob1
2382014	NO	4	S1_14093147	JGI_V11_311664	2379076	2379327	+	0	0	0	0	0	0	0	0	0	0				0		0	0
2382014	YES	4	S1_14093147	JGI_V11_234837	2380765	2382213	+	KOG3378	0	Globins and related hemoproteins	0	0	0	GO:0005488/F:binding,GO:0006810/P:transport,GO:0005833/C:hemoglobin complex,GO:0015671/P:oxygen transport,GO:0019825/F:oxygen binding	td_s4c452g6	ARP1_G1829	0	ARP2_G2466	di-domain hemoglobin precursor ;;	EOG4SBCFG	1		0	0	Globin_subset	FBgn0027657	Q8T0T2	GH09296p	CG9734	oxygen transport ; GO:0015671 | inferred from electronic annotation with InterPro:IPR012292	oxygen transporter activity ; GO:0005344 | inferred from sequence or structural similarity with EMBL:AF063938 <newline> oxygen binding ; GO:0019825 | inferred from electronic annotation with InterPro:IPR012292 <newline> heme binding ; GO:0020037 | inferred from electronic annotation with InterPro:IPR000971, InterPro:IPR012292	IPR000971:Globin, subset <newline> IPR009050:Globin-like <newline> IPR012292:Globin	globin 1	glob1
2415992	NO	4	S1_14127125	JGI_V11_305705	2416768	2419841	-	KOG0508	EC:2.4.2.30	NAD(+) ADP-ribosyltransferase. ,Ankyrin repeat protein	KOG0508	0	meNOG23068	0	0	ARP1_G6770	sex-determining protein fem-1	ARP2_G6605	sex-determining protein fem-1 ;;	EOG4X3FGG	1	EOG4R54W5	0	0	ANK	FBgn0038488	Q8T3S0	AT03259p	CG11896	-	-	IPR002110:Ankyrin repeat <newline> IPR020683:Ankyrin repeat-containing domain	mann-cup	m-cup
2415992	NO	4	S1_14127125	JGI_V11_311676	2420418	2421554	-	KOG3346	0	Phosphatidylethanolamine binding protein	KOG3346	0	meNOG17811	0	0	ARP1_G16484	Phosphatidylethanolamine-binding protein	ARP2_G17114	phosphatidylethanolamine-binding protein ;;	EOG4QBZNG	2	EOG4HMQ5K	1	0	PEBP	FBgn0032453	Q9VK60	CG6180; GH25425p	CG6180	-	phosphatidylethanolamine binding ; GO:0008429 | inferred from sequence or structural similarity with UniProtKB:P70296	IPR008914:Phosphatidylethanolamine-binding protein PEBP	-	CG6180
2415992	YES	4	S1_14127125	JGI_V11_311674	2414383	2416626	+	KOG1159	EC:1.6.2.4	NADPH--ferrihemoprotein reductase. ,NADP-dependent flavoprotein reductase	KOG1159	0	meNOG04956	GO:0005489/F:electron transporter activity,GO:0006118/P:electron transport,GO:0016491/F:oxidoreductase activity,GO:0010181/F:FMN binding	0	ARP1_G2891	NADPH-dependent FMN and FAD containing oxidoreductase-like protein	ARP2_G2887	u3 small nucleolar ribonucleoprotein protein imp4 ;; nadph-cytochrome p450 reductase ;; nadph-dependent fmn and fad containing oxidoreductase-like protein	EOG4C8682	1	EOG4M96KR	1	1	Flavodoxin/NO_synth;Oxred_FAD_NAD_bd;FAD_bd	FBgn0035890	Q961A7	LD25514p	CG13667	oxidation-reduction process ; GO:0055114 | inferred from electronic annotation with InterPro:IPR001094, InterPro:IPR001433, InterPro:IPR001709, InterPro:IPR003097, InterPro:IPR017927	oxidoreductase activity ; GO:0016491 | inferred from sequence or structural similarity with EMBL:AY077845 <newline> FMN binding ; GO:0010181 | inferred from electronic annotation with InterPro:IPR001094, InterPro:IPR008254 <newline> iron ion binding ; GO:0005506 | inferred from electronic annotation with InterPro:IPR001094	IPR001433:Oxidoreductase FAD/NAD(P)-binding <newline> IPR001709:Flavoprotein pyridine nucleotide cytochrome reductase <newline> IPR003097:FAD-binding, type 1 <newline> IPR008254:Flavodoxin/nitric oxide synthase <newline> IPR017927:Ferredoxin reductase-type FAD-binding domain <newline> IPR017938:Riboflavin synthase-like beta-barrel <newline> IPR001094:Flavodoxin <newline> IPR023173:NADPH-cytochrom…	-	CG13667
2416429	NO	4	S1_14127562	JGI_V11_305705	2416768	2419841	-	KOG0508	EC:2.4.2.30	NAD(+) ADP-ribosyltransferase. ,Ankyrin repeat protein	KOG0508	0	meNOG23068	0	0	ARP1_G6770	sex-determining protein fem-1	ARP2_G6605	sex-determining protein fem-1 ;;	EOG4X3FGG	1	EOG4R54W5	0	0	ANK	FBgn0038488	Q8T3S0	AT03259p	CG11896	-	-	IPR002110:Ankyrin repeat <newline> IPR020683:Ankyrin repeat-containing domain	mann-cup	m-cup
2416429	NO	4	S1_14127562	JGI_V11_311676	2420418	2421554	-	KOG3346	0	Phosphatidylethanolamine binding protein	KOG3346	0	meNOG17811	0	0	ARP1_G16484	Phosphatidylethanolamine-binding protein	ARP2_G17114	phosphatidylethanolamine-binding protein ;;	EOG4QBZNG	2	EOG4HMQ5K	1	0	PEBP	FBgn0032453	Q9VK60	CG6180; GH25425p	CG6180	-	phosphatidylethanolamine binding ; GO:0008429 | inferred from sequence or structural similarity with UniProtKB:P70296	IPR008914:Phosphatidylethanolamine-binding protein PEBP	-	CG6180
2416429	YES	4	S1_14127562	JGI_V11_311674	2414383	2416626	+	KOG1159	EC:1.6.2.4	NADPH--ferrihemoprotein reductase. ,NADP-dependent flavoprotein reductase	KOG1159	0	meNOG04956	GO:0005489/F:electron transporter activity,GO:0006118/P:electron transport,GO:0016491/F:oxidoreductase activity,GO:0010181/F:FMN binding	0	ARP1_G2891	NADPH-dependent FMN and FAD containing oxidoreductase-like protein	ARP2_G2887	u3 small nucleolar ribonucleoprotein protein imp4 ;; nadph-cytochrome p450 reductase ;; nadph-dependent fmn and fad containing oxidoreductase-like protein	EOG4C8682	1	EOG4M96KR	1	1	Flavodoxin/NO_synth;Oxred_FAD_NAD_bd;FAD_bd	FBgn0035890	Q961A7	LD25514p	CG13667	oxidation-reduction process ; GO:0055114 | inferred from electronic annotation with InterPro:IPR001094, InterPro:IPR001433, InterPro:IPR001709, InterPro:IPR003097, InterPro:IPR017927	oxidoreductase activity ; GO:0016491 | inferred from sequence or structural similarity with EMBL:AY077845 <newline> FMN binding ; GO:0010181 | inferred from electronic annotation with InterPro:IPR001094, InterPro:IPR008254 <newline> iron ion binding ; GO:0005506 | inferred from electronic annotation with InterPro:IPR001094	IPR001433:Oxidoreductase FAD/NAD(P)-binding <newline> IPR001709:Flavoprotein pyridine nucleotide cytochrome reductase <newline> IPR003097:FAD-binding, type 1 <newline> IPR008254:Flavodoxin/nitric oxide synthase <newline> IPR017927:Ferredoxin reductase-type FAD-binding domain <newline> IPR017938:Riboflavin synthase-like beta-barrel <newline> IPR001094:Flavodoxin <newline> IPR023173:NADPH-cytochrom…	-	CG13667
2728924	NO	4	S1_14440057	JGI_V11_305719	2716553	2724015	-	0	0	0	euNOG13864	0	meNOG28560	0	0	ARP1_G3941	AGAP003012-PA	ARP2_G2156	hypothetical protein ;;	EOG4PG4FX	1	EOG4PGBSR	0	0	Pan_app;PAN;Endoglin/CD105	FBgn0029128	Q8MS37	RE15579p; SP71, isoform A; SP71, isoform B	CG17131	regulation of embryonic cell shape ; GO:0016476 | inferred from mutant phenotype <newline> cell-matrix adhesion ; GO:0007160 | inferred from mutant phenotype <newline> actin filament organization ; GO:0007015 | inferred from mutant phenotype	molecular_function ; GO:0003674 | no biological data available	-	trynity	tyn
2995907	NO	4	S1_14707040	JGI_V11_207173	2990709	2992760	-	KOG3888	EC:1.14.11.1	Gamma-butyrobetaine.2-oxoglutarate dioxygenase. Lysine degradation,Gamma-butyrobetaine.2-oxoglutarate dioxygenase	KOG3888	1.14.11.1	meNOG10842	GO:0016491/F:oxidoreductase activity	0	ARP1_G7727	epsilon-trimethyllysine 2-oxoglutarate dioxygenase	ARP2_G5071	epsilon-trimethyllysine dioxygenase ;;	EOG40ZPD4	1	EOG47M6RQ	1	1	Taurine_dOase	FBgn0030575	Q9VY24	CG5321;	CG5321	oxidation-reduction process ; GO:0055114 | inferred from electronic annotation with InterPro:IPR003819	gamma-butyrobetaine dioxygenase activity ; GO:0008336 | inferred from sequence or structural similarity with UniProtKB:P80193	IPR003819:Taurine catabolism dioxygenase TauD/TfdA	-	CG5321
2995907	NO	4	S1_14707040	JGI_V11_311808	2993018	2993969	-	0	0	0	0	0	0	0	0	ARP1_G12918	0	ARP2_G13423	hypothetical protein ;;		0		0	0
2995907	NO	4	S1_14707040	JGI_V11_311810	2998333	2999040	+	0	0	0	0	0	0	0	0	ARP1_G388	0	ARP2_G426	hypothetical protein ;;		0	EOG4JQ8RZ	1	1
2995907	NO	4	S1_14707040	JGI_V11_41836	2999424	3000908	-	KOG3547	0	Bestrophin (Best vitelliform macular dystrophy-associated protein)	KOG3547	0	meNOG05653	GO:0005554/F:molecular function unknown	0	ARP1_G23597	0	ARP2_G24699	hypothetical protein ;;		0	EOG4TTNBK	0	0	Bestrophin
2995907	YES	4	S1_14707040	JGI_V11_235009	2995067	2996529	+	0	0	0	0	0	0	0	0	0	0				0		0	0
3045324	NO	4	S1_14756457	JGI_V11_192057	3039659	3041735	-	KOG0679	0	Actin-related protein - Arp4p/Act3p	KOG0679	0	meNOG05205	GO:0004190/F:aspartic-type endopeptidase activity,GO:0006508/P:proteolysis and peptidolysis,GO:0005515/F:protein binding,GO:0003774/F:motor activity,GO:0005200/F:structural constituent of cytoskeleton,GO:0005884/C:actin filament	0	ARP1_G1182	Brahma associated protein 55kD CG6546-PA	ARP2_G1100	bap55 ;; mouse ortholog of human actl6-like ;;	EOG4WSTRV	1	EOG4GF87R	2	2	Actin_like	FBgn0025716	Q7K012	Brahma associated protein 55kD; LD29458p	CG6546	positive regulation of transcription, DNA-dependent ; GO:0045893 | inferred from direct assay <newline> cytokinesis ; GO:0000910 | inferred from mutant phenotype <newline> cytoskeleton organization ; GO:0007010 | inferred from sequence or structural similarity <newline> dendrite morphogenesis ; GO:0048813 | inferred from mutant phenotype <newline> muscle organ development ; GO:0007517 | inferred …	transcription coactivator activity ; GO:0003713 | contributes_to inferred by curator from GO:0035060 <newline> structural constituent of cytoskeleton ; GO:0005200 | inferred from sequence or structural similarity	IPR004000:Actin-like	Brahma associated protein 55kD	Bap55
3045324	NO	4	S1_14756457	JGI_V11_305566	3049019	3049891	-	KOG1732	0	60S ribosomal protein L21	KOG1732	0	meNOG18566	GO:0003735/F:structural constituent of ribosome,GO:0005622/C:intracellular,GO:0005840/C:ribosome,GO:0006412/P:protein biosynthesis	0	ARP1_G2299	60S ribosomal protein L21	ARP2_G2181	60s ribosomal protein l21 ;;	EOG4B8GW8	2	EOG4XD8MN	28	1	Ribosomal_L21e	FBgn0032987	Q9V9M7	RE62581p; RH06526p; Ribosomal protein L21	CG12775	translation ; GO:0006412 | inferred from sequence or structural similarity <newline> mitotic spindle elongation ; GO:0000022 | inferred from mutant phenotype <newline> mitotic spindle organization ; GO:0007052 | inferred from mutant phenotype <newline> translation ; GO:0006412 | inferred from electronic annotation with InterPro:IPR001147, InterPro:IPR018259	structural constituent of ribosome ; GO:0003735 | inferred from electronic annotation with InterPro:IPR001147, InterPro:IPR018259	IPR018259:Ribosomal protein L21e, conserved site <newline> IPR001147:Ribosomal protein L21e <newline> IPR008991:Translation protein SH3-like	Ribosomal protein L21	RpL21
3045324	NO	4	S1_14756457	JGI_V11_305739	3042090	3044986	-	KOG0800	0	FOG: Predicted E3 ubiquitin ligase	KOG0800	0	meNOG10553	GO:0000151/C:ubiquitin ligase complex,GO:0004842/F:ubiquitin-protein ligase activity,GO:0008270/F:zinc ion binding,GO:0016567/P:protein ubiquitination	0	0	0				0	EOG43BSFV	1	1	Znf_RING
48784	NO	5	S1_14835726	JGI_V11_235045	52115	55619	-	KOG0274	0	Cdc4 and related F-box and WD-40 proteins	KOG0274	0	0	0	0	ARP1_G23950	Novel protein			EOG459ZZT	0	EOG40W1HJ	0	0	WD40
48784	NO	5	S1_14835726	JGI_V11_306471	51058	51958	+	0	0	0	0	0	0	0	0	0	0				0		0	0
48784	YES	5	S1_14835726	JGI_V11_311841	47024	50564	-	0	EC:5.4.99.2	Methylmalonyl-CoA mutase. Valine. leucine and isoleucine degradation,Methylmalonyl-CoA mutase. Propanoate metabolism	euNOG04251	5.4.99.2	meNOG05171	GO:0004494/F:methylmalonyl-CoA mutase activity,GO:0008152/P:metabolism,GO:0050897/F:cobalt ion binding,GO:0016853/F:isomerase activity	0	ARP1_G16117	Methylmalonyl Coenzyme A mutase	ARP2_G25039	methylmalonyl coenzyme a mutase ;;	EOG47SQXR	0	EOG4ZGV56	1	1	MMCoA_mutase_a/b_cat;Cbl-bd
574038	NO	5	S1_15360980	JGI_V11_306369	572342	573832	-	KOG4824	0	Apolipoprotein D/Lipocalin	KOG4824	0	meNOG19331	GO:0006810/P:transport,GO:0008289/F:lipid binding	0	ARP1_G1108	Neural Lazarillo CG33126-PA	ARP2_G911	apolipoprotein d precursor ;; apolipoprotein d ;;	EOG46M91R	1	EOG476QVQ	1	1	Lipocalin_2;Lipocln_cytFABP	FBgn0053126	Q8SXR1	Neural lazarillo; RE67583p	CG33126	determination of adult lifespan ; GO:0008340 | inferred from mutant phenotype <newline> triglyceride homeostasis ; GO:0070328 | inferred from mutant phenotype <newline> carbohydrate homeostasis ; GO:0033500 | inferred from mutant phenotype <newline> response to oxidative stress ; GO:0006979 | inferred from mutant phenotype <newline> transport ; GO:0006810 | inferred from electronic annotation wit…	binding ; GO:0005488 | non-traceable author statement <newline> lipid binding ; GO:0008289 | inferred from sequence or structural similarity with UniProtKB:P37153 <newline> transporter activity ; GO:0005215 | inferred from electronic annotation with InterPro:IPR003057	IPR000566:Lipocalin/cytosolic fatty-acid binding protein domain <newline> IPR011038:Calycin-like <newline> IPR012674:Calycin <newline> IPR022271:Lipocalin, ApoD type <newline> IPR003057:Invertebrate colouration protein	Neural Lazarillo	NLaz
574038	NO	5	S1_15360980	JGI_V11_311900	569040	570583	-	KOG4824	0	Apolipoprotein D/Lipocalin	KOG4824	0	meNOG19331	GO:0005215/F:transporter activity,GO:0006810/P:transport,GO:0008289/F:lipid binding	0	ARP1_G1108	Neural Lazarillo CG33126-PA	ARP2_G911	apolipoprotein d precursor ;; apolipoprotein d ;;	EOG46M91R	1	EOG476QVQ	1	1	Lipocalin_2;Lipocln_cytFABP	FBgn0053126	Q8SXR1	Neural lazarillo; RE67583p	CG33126	determination of adult lifespan ; GO:0008340 | inferred from mutant phenotype <newline> triglyceride homeostasis ; GO:0070328 | inferred from mutant phenotype <newline> carbohydrate homeostasis ; GO:0033500 | inferred from mutant phenotype <newline> response to oxidative stress ; GO:0006979 | inferred from mutant phenotype <newline> transport ; GO:0006810 | inferred from electronic annotation wit…	binding ; GO:0005488 | non-traceable author statement <newline> lipid binding ; GO:0008289 | inferred from sequence or structural similarity with UniProtKB:P37153 <newline> transporter activity ; GO:0005215 | inferred from electronic annotation with InterPro:IPR003057	IPR000566:Lipocalin/cytosolic fatty-acid binding protein domain <newline> IPR011038:Calycin-like <newline> IPR012674:Calycin <newline> IPR022271:Lipocalin, ApoD type <newline> IPR003057:Invertebrate colouration protein	Neural Lazarillo	NLaz
679250	NO	5	S1_15466192	JGI_V11_221455	679975	683757	-	KOG0835	0	Cyclin L	KOG0835	0	meNOG05403	GO:0000074/P:regulation of cell cycle	0	ARP1_G4913	cyclin l	ARP2_G3762	hypothetical protein ;;	EOG4WH72D	1	EOG4XH4SZ	2	2	Cyclin;Cyclin_N	FBgn0040394	Q9U1K6	EG:67A9.2 protein	CG16903	regulation of transcription, DNA-dependent ; GO:0006355 | inferred from electronic annotation with InterPro:IPR015429 <newline> regulation of cyclin-dependent protein kinase activity ; GO:0000079 | inferred from electronic annotation with InterPro:IPR015429 <newline> RNA processing ; GO:0006396 | inferred from electronic annotation with InterPro:IPR015431, InterPro:IPR017060	cyclin-dependent protein kinase regulator activity ; GO:0016538 | inferred from sequence or structural similarity with EMBL:AF159159; protein_id:AAD43568.1 <newline> general RNA polymerase II transcription factor activity ; GO:0016251 | inferred from sequence or structural similarity with EMBL:AF159159; protein_id:AAD43568.1 <newline> protein kinase binding ; GO:0019901 | inferred from electronic…	IPR006671:Cyclin, N-terminal <newline> IPR013763:Cyclin-like <newline> IPR015429:Cyclin C/H/T/L <newline> IPR015431:Cyclin L, metazoa/fungi <newline> IPR017060:Cyclin L	-	CG16903
679250	NO	5	S1_15466192	JGI_V11_299516	679975	683757	-	KOG0835	0	Cyclin L	KOG0835	0	meNOG05403	GO:0000074/P:regulation of cell cycle	0	0	0	ARP2_G3762	hypothetical protein ;;	EOG4WH72D	1	EOG4XH4SZ	2	2	Cyclin;Cyclin_N	FBgn0040394	Q9U1K6	EG:67A9.2 protein	CG16903	regulation of transcription, DNA-dependent ; GO:0006355 | inferred from electronic annotation with InterPro:IPR015429 <newline> regulation of cyclin-dependent protein kinase activity ; GO:0000079 | inferred from electronic annotation with InterPro:IPR015429 <newline> RNA processing ; GO:0006396 | inferred from electronic annotation with InterPro:IPR015431, InterPro:IPR017060	cyclin-dependent protein kinase regulator activity ; GO:0016538 | inferred from sequence or structural similarity with EMBL:AF159159; protein_id:AAD43568.1 <newline> general RNA polymerase II transcription factor activity ; GO:0016251 | inferred from sequence or structural similarity with EMBL:AF159159; protein_id:AAD43568.1 <newline> protein kinase binding ; GO:0019901 | inferred from electronic…	IPR006671:Cyclin, N-terminal <newline> IPR013763:Cyclin-like <newline> IPR015429:Cyclin C/H/T/L <newline> IPR015431:Cyclin L, metazoa/fungi <newline> IPR017060:Cyclin L	-	CG16903
679250	NO	5	S1_15466192	JGI_V11_306489	683898	688080	-	KOG1812	0	Predicted E3 ubiquitin ligase	KOG1812	0	meNOG08969	0	0	ARP1_G9393	ring finger protein 216	ARP2_G10166	e3 ubiquitin ligase triad3 ;;	EOG40000X	0	EOG4FBPN8	1	2	Znf_Bbox
826111	YES	5	S1_15613053	JGI_V11_235148	811876	834683	+	KOG2806	0	Chitinase	KOG2806	3.2.1.14	meNOG24003	GO:0008152/P:metabolism,GO:0016787/F:hydrolase activity,GO:0003824/F:catalytic activity,GO:0005975/P:carbohydrate metabolism,GO:0005576/C:extracellular region,GO:0006030/P:chitin metabolism,GO:0008061/F:chitin binding	td_s5c52g3	0	0			EOG43FFBM	1	EOG45F2FX	0	0	Chitinase_II;Glyco_hydro18cat;Chitin-bd_peritrophin-A;LRR_C	FBgn0250907	Q9W5U2	Probable chitinase 3	CG18140	cuticle chitin catabolic process ; GO:0006036 | inferred from sequence or structural similarity with EMBL:U29615; protein_id:AAC50246.1	chitinase activity ; GO:0004568 | non-traceable author statement <newline> chitinase activity ; GO:0004568 | inferred from sequence or structural similarity with EMBL:AF026492 AND inferred from sequence or structural similarity with EMBL:U29615; protein_id:AAC50246.1 inferred from sequence or structural similarity with EMBL:U29615; protein_id:AAC50246.1 <newline> cation binding ; GO:0043169 | inf…	IPR001223:Glycoside hydrolase, family 18, catalytic domain <newline> IPR001579:Glycoside hydrolase, chitinase active site <newline> IPR002557:Chitin binding domain <newline> IPR011583:Chitinase II <newline> IPR013781:Glycoside hydrolase, subgroup, catalytic core <newline> IPR017853:Glycoside hydrolase, superfamily	Chitinase 3	Cht3
1047366	NO	5	S1_15834308	JGI_V11_221497	1051384	1052653	-	KOG1541	EC:2.1.1.-	Methyltransferases. Androgen and estrogen metabolism,Methyltransferases. Aminophosphonate metabolism,Methyltransferases. Porphyrin and chlorophyll metabolism,Methyltransferases. Ubiquinone biosynthesis,Methyltransferases. Histidine metabolism,Methyltransferases. Selenoamino acid metabolism,Methyltransferases. Tryptophan metabolism,Methyltransferases. Tyrosine metabolism,Predicted protein carboxyl…	KOG1541	0	meNOG11382	GO:0008757/F:S-adenosylmethionine-dependent methyltransferase activity	td_s5c87g0	ARP1_G6090	williams Beuren syndrome chromosome region 22	ARP2_G5671	hypothetical protein ;;	EOG43J9MH	1	EOG4T4JQ3	1	1	Methyltransf_11;Methyltransf_12	FBgn0037543	Q9VHW6	CG10903; RE22146p	CG10903	metabolic process ; GO:0008152 | inferred from electronic annotation with InterPro:IPR013216	S-adenosylmethionine-dependent methyltransferase activity ; GO:0008757 | inferred from sequence or structural similarity with UniProtKB:P25627	IPR013216:Methyltransferase type 11 <newline> IPR022238:Uncharacterised protein family, methyltransferase, Williams-Beuren syndrome	-	CG10903
1047366	NO	5	S1_15834308	JGI_V11_306512	1048200	1050833	-	KOG1185	EC:4.1.-.-	Carbon-carbon lyases. ,Thiamine pyrophosphate-requiring enzyme	KOG1185	0	meNOG04019	0	0	ARP1_G3156	2-hydroxyphytanoyl-coa lyase	ARP2_G3109	2-hydroxyphytanoyl-coa lyase ;; acetolactate synthase ;;	EOG434TNC	1	EOG476QSG	1	1	TPP_enzyme_bd_C;TPP_enzyme_M;TPP_bd_enzyme_N	FBgn0034488	Q7K3B7	CG11208; LD40177p	CG11208	-	oxalyl-CoA decarboxylase activity ; GO:0008949 | inferred from sequence or structural similarity with EMBL:AL034352; protein_id:CAA22176.2 <newline> thiamine pyrophosphate binding ; GO:0030976 | inferred from electronic annotation with InterPro:IPR011766, InterPro:IPR012000, InterPro:IPR012001 <newline> magnesium ion binding ; GO:0000287 | inferred from electronic annotation with InterPro:IPR0120…	IPR011766:Thiamine pyrophosphate enzyme, C-terminal TPP-binding <newline> IPR012000:Thiamine pyrophosphate enzyme, central domain <newline> IPR012001:Thiamine pyrophosphate enzyme, N-terminal TPP-binding domain	-	CG11208
1047366	NO	5	S1_15834308	JGI_V11_42769	1043348	1044981	-	KOG2086	0	Protein tyrosine phosphatase SHP1/Cofactor for p97 ATPase-mediated vesicle membrane fusion	KOG2086	0	meNOG08331	0	0	ARP1_G2317	NSFL1 cofactor p47	ARP2_G1493	nsfl1 cofactor p47 ;;	EOG4B8GVQ	1	EOG4STXZW	1	1	DUF_FAF1;SEP;UBX;UBA/Transl_elong_EF1B_N	FBgn0033179	Q7K3Z3	GH01724p; p47	CG11139	nuclear envelope reassembly ; GO:0031468 | inferred from mutant phenotype <newline> rhabdomere development ; GO:0042052 | inferred from mutant phenotype	-	IPR001012:UBX <newline> IPR009060:UBA-like <newline> IPR012989:SEP domain	p47	p47
1047366	NO	5	S1_15834308	JGI_V11_96648	1042015	1043186	+	0	0	0	0	0	0	0	0	0	0	ARP2_G1493	nsfl1 cofactor p47 ;;		0		0	0
1047366	YES	5	S1_15834308	JGI_V11_311979	1045430	1048224	+	KOG1125	0	TPR repeat-containing protein	KOG1125	0	meNOG06494	0	0	ARP1_G3705	peroxisomal targeting signal 1 receptor	ARP2_G3109	2-hydroxyphytanoyl-coa lyase ;; acetolactate synthase ;;	EOG4PC87F	1	EOG451KJF	1	1	TPR_region;TPR_1;TPR_2	FBgn0023516	O46085	CG14815, isoform A; GH08708p	CG14815	response to anesthetic ; GO:0072347 | inferred from mutant phenotype	peroxisome targeting sequence binding ; GO:0000268 | inferred from sequence or structural similarity <newline> peroxisome targeting sequence binding ; GO:0000268 | inferred from sequence or structural similarity with UniProtKB:P50542	IPR001440:Tetratricopeptide TPR-1 <newline> IPR011990:Tetratricopeptide-like helical <newline> IPR013026:Tetratricopeptide repeat-containing <newline> IPR019734:Tetratricopeptide repeat	-	CG14815
1735487	NO	5	S1_16522429	JGI_V11_127151	1740060	1740929	-	KOG4548	0	Mitochondrial ribosomal protein L17	KOG4548	0	meNOG15283	0	0	ARP1_G5611	mitochondrial ribosomal protein L46 CG13922-PA	ARP2_G5590	mitochondrial ribosomal protein l46 ;;	EOG4VX0NC	1	EOG4XWMT2	1	1		FBgn0035272	Q9W086	Mitochondrial ribosomal protein L46; RE09091p	CG13922	-	structural constituent of ribosome ; GO:0003735 | inferred from sequence or structural similarity with UniProtKB:Q9H2W6 <newline> hydrolase activity ; GO:0016787 | inferred from electronic annotation with InterPro:IPR000086, InterPro:IPR015797	IPR000086:NUDIX hydrolase domain <newline> IPR015797:NUDIX hydrolase domain-like <newline> IPR021757:Ribosomal protein L46	mitochondrial ribosomal protein L46	mRpL46
1735487	NO	5	S1_16522429	JGI_V11_306550	1725014	1731825	+	KOG2806	EC:3.2.1.14	Chitinase. Aminosugars metabolism,Chitinase	KOG2806	3.2.1.14	meNOG24003	GO:0008152/P:metabolism,GO:0016787/F:hydrolase activity,GO:0003824/F:catalytic activity,GO:0005975/P:carbohydrate metabolism,GO:0005576/C:extracellular region,GO:0006030/P:chitin metabolism,GO:0008061/F:chitin binding	0	ARP1_G3798	Chitinase 3 CG18140-PA	ARP2_G4666	brain chitinase and chia ;;	EOG43FFBM	1	EOG45F2FX	0	0	Chitinase_II;Glyco_hydro18cat;Chitin-bd_peritrophin-A;PRO_rich	FBgn0250907	Q9W5U2	Probable chitinase 3	CG18140	cuticle chitin catabolic process ; GO:0006036 | inferred from sequence or structural similarity with EMBL:U29615; protein_id:AAC50246.1	chitinase activity ; GO:0004568 | non-traceable author statement <newline> chitinase activity ; GO:0004568 | inferred from sequence or structural similarity with EMBL:AF026492 AND inferred from sequence or structural similarity with EMBL:U29615; protein_id:AAC50246.1 inferred from sequence or structural similarity with EMBL:U29615; protein_id:AAC50246.1 <newline> cation binding ; GO:0043169 | inf…	IPR001223:Glycoside hydrolase, family 18, catalytic domain <newline> IPR001579:Glycoside hydrolase, chitinase active site <newline> IPR002557:Chitin binding domain <newline> IPR011583:Chitinase II <newline> IPR013781:Glycoside hydrolase, subgroup, catalytic core <newline> IPR017853:Glycoside hydrolase, superfamily	Chitinase 3	Cht3
1735487	YES	5	S1_16522429	JGI_V11_306421	1733743	1736523	-	0	0	0	euNOG10972	0	0	0	0	ARP1_G9058	conserved hypothetical protein	ARP2_G8636	hypothetical protein ;;	EOG41C5BM	0	EOG4MD2T4	0	0
1914584	NO	5	S1_16701526	JGI_V11_306427	1914963	1915659	+	KOG4297	0	C-type lectin	KOG4205	0	meNOG25014	0	td_s5c171g0	0	0				0		0	0
1944761	NO	5	S1_16731703	JGI_V11_192333	1937808	1940803	+	KOG2282	0	NADH-ubiquinone oxidoreductase. NDUFS1/75 kDa subunit	KOG2282	1.6.99.3	meNOG05026	GO:0006120/P:mitochondrial electron transport. NADH to ubiquinone,GO:0008137/F:NADH dehydrogenase (ubiquinone) activity,GO:0005489/F:electron transporter activity,GO:0005506/F:iron ion binding,GO:0006118/P:electron transport,GO:0016491/F:oxidoreductase activity,GO:0016651/F:oxidoreductase activity. acting on NADH or NADPH	0	ARP1_G2476	NADH-ubiquinone oxidoreductase 75 kDa subunit	ARP2_G1767	nadh-ubiquinone oxidoreductase kda subunit ;;	EOG4K98T7	1	EOG46HN3S	1	1	NuoG_C;Ferredoxin;Molybdopterin;Znf_RING	FBgn0017566	Q94511	NADH-ubiquinone oxidoreductase 75 kDa subunit, mitochondrial	CG2286	ATP synthesis coupled electron transport ; GO:0042773 | inferred from electronic annotation with InterPro:IPR000283	NADH dehydrogenase (ubiquinone) activity ; GO:0008137 | inferred from sequence or structural similarity with UniProtKB:P15690 <newline> NADH dehydrogenase activity ; GO:0003954 | inferred from sequence or structural similarity with UniProtKB:P28331 <newline> NADH dehydrogenase (ubiquinone) activity ; GO:0008137 | contributes_to inferred from sequence or structural similarity with HGNC_gene:NDUFS1…	IPR000283:NADH:ubiquinone oxidoreductase, 75kDa subunit, conserved site <newline> IPR001041:Ferredoxin <newline> IPR006656:Molybdopterin oxidoreductase <newline> IPR010228:NADH:ubiquinone oxidoreductase, subunit G <newline> IPR012675:Beta-grasp fold, ferredoxin-type <newline> IPR015405:NADH-quinone oxidoreductase, chain G, C-terminal <newline> IPR019574:NADH:ubiquinone oxidoreductase, subunit G, …	NADH:ubiquinone reductase 75kD subunit precursor	ND75
1944761	NO	5	S1_16731703	JGI_V11_207468	1945372	1946479	-	KOG4415	0	Uncharacterized conserved protein	KOG4674	0	meNOG06328	0	0	0	0				0	EOG48WHTH	1	1	PEGA;TF_bZIP
1944761	NO	5	S1_16731703	JGI_V11_306430	1949245	1950451	-	KOG4411	0	Phytoene/squalene synthetase	KOG4411	0	meNOG17718	0	0	ARP1_G4992	conserved hypothetical protein	ARP2_G5531	hypothetical protein ;;	EOG40001F	1	EOG44BGWW	1	1		FBgn0030352	Q9VYS5	UPF0551 protein CG15738 homolog, mitochondrial	CG15738	biosynthetic process ; GO:0009058 | inferred from electronic annotation with InterPro:IPR002060	transferase activity ; GO:0016740 | inferred from electronic annotation with InterPro:IPR002060	IPR002060:Squalene/phytoene synthase <newline> IPR008949:Terpenoid synthase	-	CG15738
1944761	NO	5	S1_16731703	JGI_V11_42928	1948576	1949236	+	KOG3316	0	Transport protein particle (TRAPP) complex subunit	KOG3316	0	meNOG18755	0	0	ARP1_G6394	trafficking protein particle complex subunit 6B	ARP2_G6179	trafficking protein particle complex subunit ;;	EOG4KKWK5	1	EOG4G1SC4	2	2	TRAPP_Bet3	FBgn0038323	Q9VF82	CG6196; RH37427p	CG6196	cGMP biosynthetic process ; GO:0006182 | inferred from electronic annotation with InterPro:IPR011644	guanylate cyclase activity ; GO:0004383 | inferred from electronic annotation with InterPro:IPR011644 <newline> heme binding ; GO:0020037 | inferred from electronic annotation with InterPro:IPR011644	IPR007194:Transport protein particle (TRAPP) component <newline> IPR011644:Haem NO binding	-	CG6196
1973694	NO	5	S1_16760636	JGI_V11_235407	1970719	1972522	+	0	0	0	0	0	0	0	td_s5c173g0	0	0	ARP2_G555	class a rhodopsin-like g-protein coupled receptor gpr5ht3 ;; class a rhodopsin-like g-protein coupled receptor gprdop1 ;; beta adrenergic receptor		0		0	0
1973694	NO	5	S1_16760636	JGI_V11_43211	1978216	1981345	+	KOG3656	0	FOG: 7 transmembrane receptor	KOG3656	0	meNOG19522	GO:0001584/F:rhodopsin-like receptor activity,GO:0007186/P:G-protein coupled receptor protein signaling pathway,GO:0016021/C:integral to membrane	td_s5c173g0	ARP1_G1147	5-hydroxytryptamine receptor 2	ARP2_G555	class a rhodopsin-like g-protein coupled receptor gpr5ht3 ;; class a rhodopsin-like g-protein coupled receptor gprdop1 ;; beta adrenergic receptor	EOG40GB6P	2	EOG4XD8JW	1	1	GPCR_Rhodpsn	FBgn0004168	P28285	5-hydroxytryptamine receptor 2A	CG16720	inhibition of adenylate cyclase activity by serotonin receptor signaling pathway ; GO:0007198 | inferred from direct assay <newline> activation of phospholipase C activity by serotonin receptor signaling pathway ; GO:0007208 | inferred from direct assay <newline> inhibition of adenylate cyclase activity by serotonin receptor signaling pathway ; GO:0007198 | traceable author statement <newline> ac…	5-HT1 receptor activity ; GO:0001586 | non-traceable author statement <newline> serotonin receptor activity ; GO:0004993 | traceable author statement <newline> G-protein coupled amine receptor activity ; GO:0008227 | inferred from sequence or structural similarity <newline> serotonin receptor activity ; GO:0004993 | non-traceable author statement <newline> serotonin receptor activity ; GO:0004993…	IPR000276:GPCR, rhodopsin-like, 7TM <newline> IPR017452:GPCR, rhodopsin-like superfamily	Serotonin receptor 1A	5-HT1A
27815	NO	6	S1_17326836	JGI_V11_207590	29398	46374	+	KOG0169	EC:3.1.4.11	1-phosphatidylinositol-4.5-bisphosphate phosphodiesterase. Inositol phosphate metabolism,Phosphoinositide-specific phospholipase C	KOG0169	0	meNOG08972	GO:0004629/F:phospholipase C activity,GO:0007165/P:signal transduction,GO:0007242/P:intracellular signaling cascade,GO:0004435/F:phosphoinositide phospholipase C activity,GO:0006629/P:lipid metabolism	0	0	0				0	EOG4KH7MP	1	1	PI_PLC_Y;EF-hand_like;C2_Ca-dep;PI_PLC_X;PH
27815	NO	6	S1_17326836	JGI_V11_96940	25084	26090	+	0	0	0	0	0	0	0	0	0	0				0		0	0
58552	NO	6	S1_17357573	JGI_V11_192459	53903	57546	+	KOG0251	0	Clathrin assembly protein AP180 and related proteins. contain ENTH domain	KOG0251	0	meNOG04164	GO:0005543/F:phospholipid binding	0	ARP1_G4906	phosphatidylinositol-binding clathrin assembly protein	ARP2_G5827	phosphatidylinositol-binding clathrin assembly protein lap ;;	EOG47WM4H	1	EOG40CPBK	2	2	Epsin-like_N;Epsin_N;ANTH	FBgn0086372	Q9VI75	Phosphatidylinositol-binding clathrin assembly protein LAP	CG2520	receptor-mediated endocytosis ; GO:0006898 | inferred from direct assay <newline> synaptic vesicle endocytosis ; GO:0048488 | inferred from mutant phenotype <newline> synaptic vesicle transport ; GO:0048489 | traceable author statement <newline> nerve-nerve synaptic transmission ; GO:0007270 | inferred from mutant phenotype <newline> phototaxis ; GO:0042331 | inferred from mutant phenotype <newli…	clathrin binding ; GO:0030276 | non-traceable author statement <newline> clathrin binding ; GO:0030276 | inferred from sequence or structural similarity with UniProtKB:Q13492 <newline> 1-phosphatidylinositol binding ; GO:0005545 | inferred from sequence or structural similarity with UniProtKB:O55012	IPR011417:ANTH <newline> IPR008942:ENTH/VHS <newline> IPR013809:Epsin-like, N-terminal <newline> IPR014712:Clathrin adaptor, phosphoinositide-binding, GAT-like	like-AP180	lap
58552	NO	6	S1_17357573	JGI_V11_92123	60809	61420	-	KOG0441	0	Cu2+/Zn2+ superoxide dismutase SOD1	KOG0441	0	meNOG19961	GO:0004785/F:copper. zinc superoxide dismutase activity,GO:0006801/P:superoxide metabolism,GO:0046872/F:metal ion binding	0	0	0				0		0	0	SOD_Cu_Zn
300708	NO	6	S1_17599729	JGI_V11_43557	301141	327388	+	KOG3645	0	Acetylcholine receptor	KOG3645	0	meNOG05498	GO:0004889/F:nicotinic acetylcholine-activated cation-selective channel activity,GO:0005216/F:ion channel activity,GO:0006811/P:ion transport,GO:0016021/C:integral to membrane,GO:0045211/C:postsynaptic membrane,GO:0016020/C:membrane,GO:0030594/F:neurotransmitter receptor activity,GO:0005230/F:extracellular ligand-gated ion channel activity,GO:0006810/P:transport	td_s6c11g0	ARP1_G4490	Tribolium castaneum nicotinic acetylcholine receptor subunit alpha2	ARP2_G5233	acetylcholine receptor protein alpha ;; acetylcholine receptor protein subunit alpha-l1 precursor ;; beta-1 subunit of nicotinic acetylcholine receptor	EOG4W6MB5	1	EOG4BVXN2	0	0	Neur_chan_lig_bd;Neu_channel_TM;PRO_rich	FBgn0000039	P17644	Acetylcholine receptor subunit alpha-like 2	CG6844	ion transport ; GO:0006811 | inferred from electronic annotation with InterPro:IPR002394, InterPro:IPR006029, InterPro:IPR006201, InterPro:IPR018000	nicotinic acetylcholine-activated cation-selective channel activity ; GO:0004889 | inferred from sequence or structural similarity with EMBL:AF096878 <newline> nicotinic acetylcholine-activated cation-selective channel activity ; GO:0004889 | inferred from sequence or structural similarity	IPR018000:Neurotransmitter-gated ion-channel, conserved site <newline> IPR002394:Nicotinic acetylcholine receptor <newline> IPR006029:Neurotransmitter-gated ion-channel transmembrane domain <newline> IPR006201:Neurotransmitter-gated ion-channel <newline> IPR006202:Neurotransmitter-gated ion-channel ligand-binding	nicotinic Acetylcholine Receptor alpha 96Ab	nAcRalpha-96Ab
300772	NO	6	S1_17599793	JGI_V11_43557	301141	327388	+	KOG3645	0	Acetylcholine receptor	KOG3645	0	meNOG05498	GO:0004889/F:nicotinic acetylcholine-activated cation-selective channel activity,GO:0005216/F:ion channel activity,GO:0006811/P:ion transport,GO:0016021/C:integral to membrane,GO:0045211/C:postsynaptic membrane,GO:0016020/C:membrane,GO:0030594/F:neurotransmitter receptor activity,GO:0005230/F:extracellular ligand-gated ion channel activity,GO:0006810/P:transport	td_s6c11g0	ARP1_G4490	Tribolium castaneum nicotinic acetylcholine receptor subunit alpha2	ARP2_G5233	acetylcholine receptor protein alpha ;; acetylcholine receptor protein subunit alpha-l1 precursor ;; beta-1 subunit of nicotinic acetylcholine receptor	EOG4W6MB5	1	EOG4BVXN2	0	0	Neur_chan_lig_bd;Neu_channel_TM;PRO_rich	FBgn0000039	P17644	Acetylcholine receptor subunit alpha-like 2	CG6844	ion transport ; GO:0006811 | inferred from electronic annotation with InterPro:IPR002394, InterPro:IPR006029, InterPro:IPR006201, InterPro:IPR018000	nicotinic acetylcholine-activated cation-selective channel activity ; GO:0004889 | inferred from sequence or structural similarity with EMBL:AF096878 <newline> nicotinic acetylcholine-activated cation-selective channel activity ; GO:0004889 | inferred from sequence or structural similarity	IPR018000:Neurotransmitter-gated ion-channel, conserved site <newline> IPR002394:Nicotinic acetylcholine receptor <newline> IPR006029:Neurotransmitter-gated ion-channel transmembrane domain <newline> IPR006201:Neurotransmitter-gated ion-channel <newline> IPR006202:Neurotransmitter-gated ion-channel ligand-binding	nicotinic Acetylcholine Receptor alpha 96Ab	nAcRalpha-96Ab
300788	NO	6	S1_17599809	JGI_V11_43557	301141	327388	+	KOG3645	0	Acetylcholine receptor	KOG3645	0	meNOG05498	GO:0004889/F:nicotinic acetylcholine-activated cation-selective channel activity,GO:0005216/F:ion channel activity,GO:0006811/P:ion transport,GO:0016021/C:integral to membrane,GO:0045211/C:postsynaptic membrane,GO:0016020/C:membrane,GO:0030594/F:neurotransmitter receptor activity,GO:0005230/F:extracellular ligand-gated ion channel activity,GO:0006810/P:transport	td_s6c11g0	ARP1_G4490	Tribolium castaneum nicotinic acetylcholine receptor subunit alpha2	ARP2_G5233	acetylcholine receptor protein alpha ;; acetylcholine receptor protein subunit alpha-l1 precursor ;; beta-1 subunit of nicotinic acetylcholine receptor	EOG4W6MB5	1	EOG4BVXN2	0	0	Neur_chan_lig_bd;Neu_channel_TM;PRO_rich	FBgn0000039	P17644	Acetylcholine receptor subunit alpha-like 2	CG6844	ion transport ; GO:0006811 | inferred from electronic annotation with InterPro:IPR002394, InterPro:IPR006029, InterPro:IPR006201, InterPro:IPR018000	nicotinic acetylcholine-activated cation-selective channel activity ; GO:0004889 | inferred from sequence or structural similarity with EMBL:AF096878 <newline> nicotinic acetylcholine-activated cation-selective channel activity ; GO:0004889 | inferred from sequence or structural similarity	IPR018000:Neurotransmitter-gated ion-channel, conserved site <newline> IPR002394:Nicotinic acetylcholine receptor <newline> IPR006029:Neurotransmitter-gated ion-channel transmembrane domain <newline> IPR006201:Neurotransmitter-gated ion-channel <newline> IPR006202:Neurotransmitter-gated ion-channel ligand-binding	nicotinic Acetylcholine Receptor alpha 96Ab	nAcRalpha-96Ab
395218	NO	6	S1_17694239	JGI_V11_43826	380659	393577	+	KOG3510	0	FOG: Immunoglobulin C-2 Type/fibronectin type III domains	KOG3510	0	meNOG05822	0	td_s6c28g2	ARP1_G21	down syndrome cell adhesion molecule	ARP2_G16	down syndrome cell adhesion molecule ;; sdk ;; contactin-like cell adhesion molecule	EOG47WM3H	1	EOG4PGBSB	0	0	Ig_sub2;FN_III;Ig_sub;Ig_V-set_sub;Ig;Ig_V-set;Ig-like;Ig_I-set;Ig_C1-set	FBgn0259141	Q9VS29	Down syndrome cell adhesion molecule-like protein CG42256
395218	NO	6	S1_17694239	JGI_V11_97008	396832	398839	+	KOG3528	0	FOG: PDZ domain	KOG3528	0	meNOG04229	GO:0005515/F:protein binding	0	0	0	ARP2_G1811	hypothetical protein ;;	EOG4RJDHN	0	EOG43V4QQ	0	0	PDZ
395258	NO	6	S1_17694279	JGI_V11_43826	380659	393577	+	KOG3510	0	FOG: Immunoglobulin C-2 Type/fibronectin type III domains	KOG3510	0	meNOG05822	0	td_s6c28g2	ARP1_G21	down syndrome cell adhesion molecule	ARP2_G16	down syndrome cell adhesion molecule ;; sdk ;; contactin-like cell adhesion molecule	EOG47WM3H	1	EOG4PGBSB	0	0	Ig_sub2;FN_III;Ig_sub;Ig_V-set_sub;Ig;Ig_V-set;Ig-like;Ig_I-set;Ig_C1-set	FBgn0259141	Q9VS29	Down syndrome cell adhesion molecule-like protein CG42256
395258	NO	6	S1_17694279	JGI_V11_97008	396832	398839	+	KOG3528	0	FOG: PDZ domain	KOG3528	0	meNOG04229	GO:0005515/F:protein binding	0	0	0	ARP2_G1811	hypothetical protein ;;	EOG4RJDHN	0	EOG43V4QQ	0	0	PDZ
520310	NO	6	S1_17819331	JGI_V11_230423	523282	524634	-	KOG1664	0	Vacuolar H+-ATPase V1 sector. subunit E	KOG1664	3.6.3.14	meNOG17444	GO:0015986/P:ATP synthesis coupled proton transport,GO:0016469/C:proton-transporting two-sector ATPase complex,GO:0046933/F:hydrogen-transporting ATP synthase activity. rotational mechanism,GO:0046961/F:hydrogen-transporting ATPase activity. rotational mechanism	0	ARP1_G813	Vacuolar H-ATPase 26kD E subunit CG1088-PA	ARP2_G1108	vacuolar atp synthase subunit e ;;	EOG41RNB6	1	EOG447MPR	2	2	ATPase_V1/A1_E	FBgn0015324	P54611	V-type proton ATPase subunit E	CG1088	proton transport ; GO:0015992 | non-traceable author statement <newline> ATP hydrolysis coupled proton transport ; GO:0015991 | inferred from electronic annotation with InterPro:IPR002842	hydrogen-exporting ATPase activity, phosphorylative mechanism ; GO:0008553 | inferred from sequence or structural similarity with SGD_LOCUS:VMA4; SGD:S0005859 <newline> hydrogen-exporting ATPase activity, phosphorylative mechanism ; GO:0008553 | inferred from sequence or structural similarity with UniProtKB:P31402 <newline> hydrogen-exporting ATPase activity, phosphorylative mechanism ; GO:000855…	IPR002842:ATPase, V1/A1 complex, subunit E	Vacuolar H[+]-ATPase 26kD E subunit	Vha26
520310	NO	6	S1_17819331	JGI_V11_235623	514973	517236	-	0	0	0	0	0	0	0	0	ARP1_G22	0	ARP2_G19	neurexin IV; src	ixodes_ISCW023368-PA	EOG4FTTHZ	0		0	0	C1q
520310	NO	6	S1_17819331	JGI_V11_235624	518684	519206	-	0	0	0	0	0	0	0	0	ARP1_G107	0	ARP2_G113	hypothetical protein ;;		0		0	0
520310	NO	6	S1_17819331	JGI_V11_235628	524950	530407	+	KOG1938	0	Protein with predicted involvement in meiosis (GSG1)	KOG1938	0	meNOG06002	0	0	ARP1_G2952	conserved hypothetical protein	ARP2_G25330	hypothetical protein ;;	EOG46WWQ8	1	EOG4325QS	0	0		FBgn0260655	Q95TM6	LD38816p	CG8793	-	-	-	lethal (3) 76BDm	l(3)76BDm
520310	NO	6	S1_17819331	JGI_V11_43767	522483	522761	-	KOG1756	0	Histone 2A	0	0	0	GO:0000786/C:nucleosome,GO:0003677/F:DNA binding,GO:0005634/C:nucleus,GO:0006334/P:nucleosome assembly,GO:0007001/P:chromosome organization and biogenesis (sensu Eukaryota)	0	0	0				0		0	0	Histone_H2A
520310	YES	6	S1_17819331	JGI_V11_43714	519726	521125	-	KOG4637	0	Adaptor for phosphoinositide 3-kinase	KOG4637	0	meNOG10684	GO:0007242/P:intracellular signaling cascade,GO:0005942/C:phosphoinositide 3-kinase complex,GO:0016303/F:phosphatidylinositol 3-kinase activity	0	ARP1_G1624	phosphatidylinositol 3-kinase regulatory subunit	ARP2_G1411	phosphatidylinositol regulatory subunit alpha ;;	EOG4WPZJ3	1	EOG4FJF3R	2	2	SH2	FBgn0020622	O18683	LD42724p; P60 protein; Phosphatidylinositol 3-kinase regulatory subunit; Pi3K21B	CG2699	phosphatidylinositol phosphorylation ; GO:0046854 | inferred from direct assay <newline> lipid phosphorylation ; GO:0046834 | inferred from direct assay <newline> protein phosphorylation ; GO:0006468 | inferred from direct assay <newline> regulation of cell proliferation ; GO:0042127 | inferred from mutant phenotype <newline> regulation of cell size ; GO:0008361 | inferred from mutant phenotype <…	phosphatidylinositol 3-kinase regulator activity ; GO:0035014 | non-traceable author statement <newline> kinase binding ; GO:0019900 | inferred from physical interaction with Pi3K92E <newline> phosphatidylinositol 3-kinase regulator activity ; GO:0035014 | inferred from sequence or structural similarity with MGD:Pik3r3; MGI:MGI:109277 <newline> phosphatidylinositol 3-kinase regulator activity ; G…	IPR000980:SH2 motif <newline> IPR001720:PI3 kinase, P85 regulatory subunit	Pi3K21B	Pi3K21B
593964	NO	6	S1_17892985	JGI_V11_207683	587970	590067	-	KOG1543	EC:3.4.22.27	Cathepsin S. ,Cysteine proteinase Cathepsin L	KOG1543	0	meNOG08657	GO:0004197/F:cysteine-type endopeptidase activity,GO:0006508/P:proteolysis and peptidolysis,GO:0008234/F:cysteine-type peptidase activity	td_s6c58g1	ARP1_G261	0	ARP2_G268	cathepsin l-like ;;		0		0	0	Peptidase_C1A_C;Prot_inhib_I29
593964	NO	6	S1_17892985	JGI_V11_312322	591641	593444	-	KOG1543	0	Cysteine proteinase Cathepsin L	KOG1543	0	meNOG25121	GO:0004197/F:cysteine-type endopeptidase activity,GO:0006508/P:proteolysis and peptidolysis,GO:0008234/F:cysteine-type peptidase activity	td_s6c58g2	ARP1_G261	0	ARP2_G268	cathepsin l-like ;;		0		0	0	Peptidase_C1A_C;Prot_inhib_I29
593964	NO	6	S1_17892985	JGI_V11_312323	594314	596108	-	KOG1543	0	Cysteine proteinase Cathepsin L	KOG1543	0	meNOG08657	GO:0004197/F:cysteine-type endopeptidase activity,GO:0006508/P:proteolysis and peptidolysis,GO:0008234/F:cysteine-type peptidase activity	td_s6c58g3	ARP1_G261	0	ARP2_G268	cathepsin l-like ;;		0		0	0	Peptidase_C1A_C
593964	NO	6	S1_17892985	JGI_V11_97062	598305	598691	-	0	0	0	0	0	0	0	td_s6c58g4	0	0				0		0	0
593970	NO	6	S1_17892991	JGI_V11_207683	587970	590067	-	KOG1543	EC:3.4.22.27	Cathepsin S. ,Cysteine proteinase Cathepsin L	KOG1543	0	meNOG08657	GO:0004197/F:cysteine-type endopeptidase activity,GO:0006508/P:proteolysis and peptidolysis,GO:0008234/F:cysteine-type peptidase activity	td_s6c58g1	ARP1_G261	0	ARP2_G268	cathepsin l-like ;;		0		0	0	Peptidase_C1A_C;Prot_inhib_I29
593970	NO	6	S1_17892991	JGI_V11_312322	591641	593444	-	KOG1543	0	Cysteine proteinase Cathepsin L	KOG1543	0	meNOG25121	GO:0004197/F:cysteine-type endopeptidase activity,GO:0006508/P:proteolysis and peptidolysis,GO:0008234/F:cysteine-type peptidase activity	td_s6c58g2	ARP1_G261	0	ARP2_G268	cathepsin l-like ;;		0		0	0	Peptidase_C1A_C;Prot_inhib_I29
593970	NO	6	S1_17892991	JGI_V11_312323	594314	596108	-	KOG1543	0	Cysteine proteinase Cathepsin L	KOG1543	0	meNOG08657	GO:0004197/F:cysteine-type endopeptidase activity,GO:0006508/P:proteolysis and peptidolysis,GO:0008234/F:cysteine-type peptidase activity	td_s6c58g3	ARP1_G261	0	ARP2_G268	cathepsin l-like ;;		0		0	0	Peptidase_C1A_C
593970	NO	6	S1_17892991	JGI_V11_97062	598305	598691	-	0	0	0	0	0	0	0	td_s6c58g4	0	0				0		0	0
593976	NO	6	S1_17892997	JGI_V11_207683	587970	590067	-	KOG1543	EC:3.4.22.27	Cathepsin S. ,Cysteine proteinase Cathepsin L	KOG1543	0	meNOG08657	GO:0004197/F:cysteine-type endopeptidase activity,GO:0006508/P:proteolysis and peptidolysis,GO:0008234/F:cysteine-type peptidase activity	td_s6c58g1	ARP1_G261	0	ARP2_G268	cathepsin l-like ;;		0		0	0	Peptidase_C1A_C;Prot_inhib_I29
593976	NO	6	S1_17892997	JGI_V11_312322	591641	593444	-	KOG1543	0	Cysteine proteinase Cathepsin L	KOG1543	0	meNOG25121	GO:0004197/F:cysteine-type endopeptidase activity,GO:0006508/P:proteolysis and peptidolysis,GO:0008234/F:cysteine-type peptidase activity	td_s6c58g2	ARP1_G261	0	ARP2_G268	cathepsin l-like ;;		0		0	0	Peptidase_C1A_C;Prot_inhib_I29
593976	NO	6	S1_17892997	JGI_V11_312323	594314	596108	-	KOG1543	0	Cysteine proteinase Cathepsin L	KOG1543	0	meNOG08657	GO:0004197/F:cysteine-type endopeptidase activity,GO:0006508/P:proteolysis and peptidolysis,GO:0008234/F:cysteine-type peptidase activity	td_s6c58g3	ARP1_G261	0	ARP2_G268	cathepsin l-like ;;		0		0	0	Peptidase_C1A_C
593976	NO	6	S1_17892997	JGI_V11_97062	598305	598691	-	0	0	0	0	0	0	0	td_s6c58g4	0	0				0		0	0
784562	NO	6	S1_18083583	JGI_V11_235719	780100	780381	-	0	0	0	0	0	0	0	0	0	0				0		0	0
784562	NO	6	S1_18083583	JGI_V11_97108	781206	782064	+	KOG1923	0	Rac1 GTPase effector FRL	0	0	0	0	0	0	0				0		0	0	PRO_rich
784562	YES	6	S1_18083583	JGI_V11_97109	782896	785514	-	KOG3544	0	Collagens (type IV and type XIII). and related proteins	KOG3544	0	meNOG05963	GO:0005737/C:cytoplasm,GO:0006817/P:phosphate transport	0	0	0				0		0	0	Collagen;PRO_rich
807809	NO	6	S1_18106830	JGI_V11_207722	804077	807570	-	KOG0940	EC:6.3.2.-	Acid--D-amino-acid ligases (peptide synthases). Tryptophan metabolism,Acid--D-amino-acid ligases (peptide synthases). Ubiquinone biosynthesis,Ubiquitin protein ligase RSP5/NEDD4	KOG0940	0	meNOG05106	GO:0004842/F:ubiquitin-protein ligase activity,GO:0005622/C:intracellular,GO:0006464/P:protein modification,GO:0006512/P:ubiquitin cycle	0	ARP1_G2097	ubiquitin protein ligase	ARP2_G5029	e3 ubiquitin protein ligase ure-b1 ;; e3 ubiquitin-protein ligase nedd-4 ;; e3 ubiquitin-protein ligase smurf1	EOG4W9GJT	1	EOG4N35FP	1	1	HECT;WW_Rsp5_WWP	FBgn0003557	Q9Y0H4	E3 ubiquitin-protein ligase Su(dx)	CG4244	Notch signaling pathway ; GO:0007219 | inferred from genetic interaction with N <newline> imaginal disc-derived wing margin morphogenesis ; GO:0008587 | inferred from genetic interaction with N AND inferred from genetic interaction with dx <newline> imaginal disc-derived wing vein morphogenesis ; GO:0008586 | inferred from genetic interaction with N AND inferred from genetic interaction with dx A…	ubiquitin-protein ligase activity ; GO:0004842 | inferred from sequence or structural similarity with EMBL:AF037454 <newline> ubiquitin-protein ligase activity ; GO:0004842 | inferred from sequence or structural similarity <newline> ubiquitin-protein ligase activity ; GO:0004842 | non-traceable author statement <newline> Notch binding ; GO:0005112 | inferred from physical interaction with UniProt…	IPR018029:C2 membrane targeting protein <newline> IPR000008:C2 calcium-dependent membrane targeting <newline> IPR000569:HECT <newline> IPR001202:WW/Rsp5/WWP <newline> IPR008973:C2 calcium/lipid-binding domain, CaLB	Suppressor of deltex	Su(dx)
807809	NO	6	S1_18106830	JGI_V11_312379	803878	804039	+	0	0	0	0	0	0	0	0	0	0				0		0	0
807809	NO	6	S1_18106830	JGI_V11_312381	811296	814160	-	KOG0255	0	Synaptic vesicle transporter SVOP and related transporters (major facilitator superfamily)	KOG0255	0	meNOG23735	GO:0005215/F:transporter activity,GO:0006810/P:transport,GO:0016021/C:integral to membrane	0	ARP1_G1179	Anopheles gambiae str. PEST/ENSANGP00000006685	ARP2_G2380	organic cation transporter ;; organic cation/carnitine transporter ;; oligopeptidase a	EOG4M63ZM	1	EOG4671D1	1	0	MFS_1;Sub_transporter;MFS	FBgn0032879	Q961U9	CG9317, isoform B; GH05908p	CG9317	transmembrane transport ; GO:0055085 | inferred from electronic annotation with InterPro:IPR005828	secondary active organic cation transmembrane transporter activity ; GO:0008513 | inferred from sequence or structural similarity with EMBL:AF078750; protein_id:AAD20978	IPR016196:Major facilitator superfamily domain, general substrate transporter <newline> IPR005828:General substrate transporter <newline> IPR020846:Major facilitator superfamily domain	-	CG9317
807809	NO	6	S1_18106830	JGI_V11_312382	809431	811360	+	KOG2105	0	Predicted metal-dependent hydrolase. contains AlaS domain	KOG2105	0	meNOG06905	GO:0004813/F:alanine-tRNA ligase activity,GO:0005524/F:ATP binding,GO:0006419/P:alanyl-tRNA aminoacylation	0	ARP1_G6712	alanyl-tRNA synthetase domain-containing protein 1	ARP2_G2380	organic cation transporter ;; organic cation/carnitine transporter ;; oligopeptidase a	EOG4547DZ	1	EOG45TJFM	1	1	tRNA_SAD;Ala-tRNA-synth_IIc;HR1_rho-bd	FBgn0029664	Q9W4R9	CG10802; LD13611p	CG10802	alanyl-tRNA aminoacylation ; GO:0006419 | inferred from electronic annotation with InterPro:IPR018164, InterPro:IPR018165	alanine-tRNA ligase activity ; GO:0004813 | inferred from electronic annotation with InterPro:IPR018164, InterPro:IPR018165 <newline> ATP binding ; GO:0005524 | inferred from electronic annotation with InterPro:IPR012947, InterPro:IPR018164, InterPro:IPR018165 <newline> nucleic acid binding ; GO:0003676 | inferred from electronic annotation with InterPro:IPR018165	IPR012947:Threonyl/alanyl tRNA synthetase, SAD <newline> IPR018163:Threonyl/alanyl tRNA synthetase, class II-like, putative editing domain <newline> IPR018165:Alanyl-tRNA synthetase, class IIc, core domain <newline> IPR018164:Alanyl-tRNA synthetase, class IIc, N-terminal	-	CG10802
807956	NO	6	S1_18106977	JGI_V11_207722	804077	807570	-	KOG0940	EC:6.3.2.-	Acid--D-amino-acid ligases (peptide synthases). Tryptophan metabolism,Acid--D-amino-acid ligases (peptide synthases). Ubiquinone biosynthesis,Ubiquitin protein ligase RSP5/NEDD4	KOG0940	0	meNOG05106	GO:0004842/F:ubiquitin-protein ligase activity,GO:0005622/C:intracellular,GO:0006464/P:protein modification,GO:0006512/P:ubiquitin cycle	0	ARP1_G2097	ubiquitin protein ligase	ARP2_G5029	e3 ubiquitin protein ligase ure-b1 ;; e3 ubiquitin-protein ligase nedd-4 ;; e3 ubiquitin-protein ligase smurf1	EOG4W9GJT	1	EOG4N35FP	1	1	HECT;WW_Rsp5_WWP	FBgn0003557	Q9Y0H4	E3 ubiquitin-protein ligase Su(dx)	CG4244	Notch signaling pathway ; GO:0007219 | inferred from genetic interaction with N <newline> imaginal disc-derived wing margin morphogenesis ; GO:0008587 | inferred from genetic interaction with N AND inferred from genetic interaction with dx <newline> imaginal disc-derived wing vein morphogenesis ; GO:0008586 | inferred from genetic interaction with N AND inferred from genetic interaction with dx A…	ubiquitin-protein ligase activity ; GO:0004842 | inferred from sequence or structural similarity with EMBL:AF037454 <newline> ubiquitin-protein ligase activity ; GO:0004842 | inferred from sequence or structural similarity <newline> ubiquitin-protein ligase activity ; GO:0004842 | non-traceable author statement <newline> Notch binding ; GO:0005112 | inferred from physical interaction with UniProt…	IPR018029:C2 membrane targeting protein <newline> IPR000008:C2 calcium-dependent membrane targeting <newline> IPR000569:HECT <newline> IPR001202:WW/Rsp5/WWP <newline> IPR008973:C2 calcium/lipid-binding domain, CaLB	Suppressor of deltex	Su(dx)
807956	NO	6	S1_18106977	JGI_V11_312379	803878	804039	+	0	0	0	0	0	0	0	0	0	0				0		0	0
807956	NO	6	S1_18106977	JGI_V11_312381	811296	814160	-	KOG0255	0	Synaptic vesicle transporter SVOP and related transporters (major facilitator superfamily)	KOG0255	0	meNOG23735	GO:0005215/F:transporter activity,GO:0006810/P:transport,GO:0016021/C:integral to membrane	0	ARP1_G1179	Anopheles gambiae str. PEST/ENSANGP00000006685	ARP2_G2380	organic cation transporter ;; organic cation/carnitine transporter ;; oligopeptidase a	EOG4M63ZM	1	EOG4671D1	1	0	MFS_1;Sub_transporter;MFS	FBgn0032879	Q961U9	CG9317, isoform B; GH05908p	CG9317	transmembrane transport ; GO:0055085 | inferred from electronic annotation with InterPro:IPR005828	secondary active organic cation transmembrane transporter activity ; GO:0008513 | inferred from sequence or structural similarity with EMBL:AF078750; protein_id:AAD20978	IPR016196:Major facilitator superfamily domain, general substrate transporter <newline> IPR005828:General substrate transporter <newline> IPR020846:Major facilitator superfamily domain	-	CG9317
807956	NO	6	S1_18106977	JGI_V11_312382	809431	811360	+	KOG2105	0	Predicted metal-dependent hydrolase. contains AlaS domain	KOG2105	0	meNOG06905	GO:0004813/F:alanine-tRNA ligase activity,GO:0005524/F:ATP binding,GO:0006419/P:alanyl-tRNA aminoacylation	0	ARP1_G6712	alanyl-tRNA synthetase domain-containing protein 1	ARP2_G2380	organic cation transporter ;; organic cation/carnitine transporter ;; oligopeptidase a	EOG4547DZ	1	EOG45TJFM	1	1	tRNA_SAD;Ala-tRNA-synth_IIc;HR1_rho-bd	FBgn0029664	Q9W4R9	CG10802; LD13611p	CG10802	alanyl-tRNA aminoacylation ; GO:0006419 | inferred from electronic annotation with InterPro:IPR018164, InterPro:IPR018165	alanine-tRNA ligase activity ; GO:0004813 | inferred from electronic annotation with InterPro:IPR018164, InterPro:IPR018165 <newline> ATP binding ; GO:0005524 | inferred from electronic annotation with InterPro:IPR012947, InterPro:IPR018164, InterPro:IPR018165 <newline> nucleic acid binding ; GO:0003676 | inferred from electronic annotation with InterPro:IPR018165	IPR012947:Threonyl/alanyl tRNA synthetase, SAD <newline> IPR018163:Threonyl/alanyl tRNA synthetase, class II-like, putative editing domain <newline> IPR018165:Alanyl-tRNA synthetase, class IIc, core domain <newline> IPR018164:Alanyl-tRNA synthetase, class IIc, N-terminal	-	CG10802
823851	NO	6	S1_18122872	JGI_V11_235727	817358	819960	-	0	0	0	0	0	0	0	0	0	0				0		0	0
823851	NO	6	S1_18122872	JGI_V11_97116	825002	827100	+	0	0	0	euNOG11506	0	meNOG24128	0	td_s6c121g0	ARP1_G8832	dusky-like CG15013-PA	ARP2_G8826	dusky-like ;;	EOG437PWC	0	EOG43Z0XF	0	0	Endoglin/CD105
823863	NO	6	S1_18122884	JGI_V11_235727	817358	819960	-	0	0	0	0	0	0	0	0	0	0				0		0	0
823863	NO	6	S1_18122884	JGI_V11_97116	825002	827100	+	0	0	0	euNOG11506	0	meNOG24128	0	td_s6c121g0	ARP1_G8832	dusky-like CG15013-PA	ARP2_G8826	dusky-like ;;	EOG437PWC	0	EOG43Z0XF	0	0	Endoglin/CD105
823879	NO	6	S1_18122900	JGI_V11_235727	817358	819960	-	0	0	0	0	0	0	0	0	0	0				0		0	0
823879	NO	6	S1_18122900	JGI_V11_97116	825002	827100	+	0	0	0	euNOG11506	0	meNOG24128	0	td_s6c121g0	ARP1_G8832	dusky-like CG15013-PA	ARP2_G8826	dusky-like ;;	EOG437PWC	0	EOG43Z0XF	0	0	Endoglin/CD105
884336	NO	6	S1_18183357	JGI_V11_307072	881976	883813	-	KOG3892	EC:3.5.1.25	N-acetylglucosamine-6-phosphate deacetylase. Aminosugars metabolism,N-acetyl-glucosamine-6-phosphate deacetylase	KOG3892	3.5.1.25	meNOG04585	GO:0006044/P:N-acetylglucosamine metabolism,GO:0008448/F:N-acetylglucosamine-6-phosphate deacetylase activity,GO:0016787/F:hydrolase activity	0	ARP1_G5671	N-acetylglucosamine-6-phosphate deacetylase	ARP2_G2651	n-acetylglucosamine-6-phosphate deacetylase ;;	EOG4TX97C	1	EOG4SJB7Q	1	1	Amidohydro_1;Amidohydro_3	FBgn0031099	Q9VR81	Putative N-acetylglucosamine-6-phosphate deacetylase	CG17065	N-acetylglucosamine metabolic process ; GO:0006044 | inferred from electronic annotation with InterPro:IPR003764	N-acetylglucosamine-6-phosphate deacetylase activity ; GO:0008448 | inferred from sequence or structural similarity with UniProtKB:O34450	IPR003764:N-acetylglucosamine-6-phosphate deacetylase <newline> IPR006680:Amidohydrolase 1 <newline> IPR011059:Metal-dependent hydrolase, composite domain	-	CG17065
884336	NO	6	S1_18183357	JGI_V11_312402	879954	881877	+	KOG1208	0	Dehydrogenases with different specificities (related to short-chain alcohol dehydrogenases)	KOG1208	0	meNOG09100	GO:0008152/P:metabolism,GO:0016491/F:oxidoreductase activity	td_s6c144g1	ARP1_G1070	short-chain dehydrogenase	ARP2_G1403	short-chain dehydrogenase ;;	EOG43TXBV	1	EOG45XDRS	1	1	SDR	FBgn0034500	Q7K0F7	CG11200, isoform A; GH19857p	CG11200	oxidation-reduction process ; GO:0055114 | inferred from electronic annotation with InterPro:IPR002347	carbonyl reductase (NADPH) activity ; GO:0004090 | inferred from sequence or structural similarity with MGD:Cbr1; MGI:MGI:88284 <newline> binding ; GO:0005488 | inferred from electronic annotation with InterPro:IPR016040	IPR002198:Short-chain dehydrogenase/reductase SDR <newline> IPR002347:Glucose/ribitol dehydrogenase <newline> IPR016040:NAD(P)-binding domain	Carbonyl reductase	CG11200
884336	NO	6	S1_18183357	JGI_V11_43813	888471	889003	-	0	0	0	euNOG04569	0	meNOG08559	0	0	0	0			EOG4WSTSZ	1	EOG4Q89T7	0	0	ASD2	FBgn0085408	A1Z9P3	Protein Shroom	CG34379	cell morphogenesis ; GO:0000902 | inferred from direct assay <newline> cell migration ; GO:0016477 | inferred from sequence or structural similarity with UniProtKB:A2ALU4 <newline> melanosome organization ; GO:0032438 | inferred from sequence or structural similarity with UniProtKB:A2ALU4	actin binding ; GO:0003779 | inferred from sequence or structural similarity with UniProtKB:A2ALU4	IPR014799:Apx/shroom, ASD2	Shroom	Shroom
884336	YES	6	S1_18183357	JGI_V11_230426	884183	886753	+	KOG3148	0	Glucosamine-6-phosphate isomerase	KOG3148	3.5.99.6	meNOG06089	GO:0004342/F:glucosamine-6-phosphate deaminase activity,GO:0006044/P:N-acetylglucosamine metabolism,GO:0005975/P:carbohydrate metabolism	0	ARP1_G643	glucosamine-6-phosphate isomerase	ARP2_G742	glucosamine-6-phosphate isomerase ec deaminaseglcn6p deaminasegnpda ;;	EOG43XSK9	1	EOG4J9STJ	2	1	Gluc_gal_isom	FBgn0031717	Q9VMP9	Glucosamine-6-phosphate isomerase	CG6957	N-acetylglucosamine metabolic process ; GO:0006044 | inferred from electronic annotation with InterPro:IPR004547, InterPro:IPR018321	glucosamine-6-phosphate deaminase activity ; GO:0004342 | inferred from sequence or structural similarity with EMBL:AF088903	IPR018321:Glucosamine-6-phosphate isomerase, conserved site <newline> IPR004547:Glucosamine-6-phosphate isomerase <newline> IPR006148:Glucosamine/galactosamine-6-phosphate isomerase	Oscillin	Oscillin
908094	NO	6	S1_18207115	JGI_V11_235752	901641	906821	+	0	0	0	0	0	0	0	0	0	0				0		0	0
908094	NO	6	S1_18207115	JGI_V11_235753	908969	928376	+	KOG1700	0	Regulatory protein MLP and related LIM proteins	0	0	0	GO:0008270/F:zinc ion binding	0	0	0	ARP2_G1057	muscle lim protein isoform a isoform ;; muscle lim protein ;;		0		0	0	Znf_LIM
908094	YES	6	S1_18207115	JGI_V11_97135	907029	908210	-	KOG2806	0	Chitinase	0	0	0	0	0	0	0				0		0	0
949395	NO	6	S1_18248416	JGI_V11_299775	949966	950379	+	KOG4441	0	Proteins containing BTB/POZ and Kelch domains. involved in regulatory/signal transduction processes	0	0	meNOG26089	0	0	0	0			EOG44QRGS	0	EOG4DC08B	0	0	BTB_POZ;BTB/POZ-like
950046	YES	6	S1_18249067	JGI_V11_299775	949966	950379	+	KOG4441	0	Proteins containing BTB/POZ and Kelch domains. involved in regulatory/signal transduction processes	0	0	meNOG26089	0	0	0	0			EOG44QRGS	0	EOG4DC08B	0	0	BTB_POZ;BTB/POZ-like
970026	NO	6	S1_18269047	JGI_V11_207744	967771	969211	+	KOG0069	0	Glyoxylate/hydroxypyruvate reductase (D-isomer-specific 2-hydroxy acid dehydrogenase superfamily)	KOG0069	1.1.1.26 , 1.1.1.79	meNOG11018	GO:0006564/P:L-serine biosynthesis,GO:0016616/F:oxidoreductase activity. acting on the CH-OH group of donors. NAD or NADP as acceptor	0	ARP1_G4049	glyoxylate/hydroxypyruvate reductase	ARP2_G1706	glyoxylate reductase/hydroxypyruvate reductase ;; bifunctional methylenetetrahydrofolate dehydrogenase/cyclohydrolase ;; glyoxylate/hydroxypyruvate reductase	EOG4KPRSP	2	EOG4X0SMR	1	1	2_Hacid_DH;2hydac_DH_NAD_bd	FBgn0032889	Q7KT11	CG9331, isoform B; CG9331, isoform D;	CG9331	metabolic process ; GO:0008152 | inferred from electronic annotation with InterPro:IPR006139	oxidoreductase activity, acting on the CH-OH group of donors, NAD or NADP as acceptor ; GO:0016616 | inferred from electronic annotation with InterPro:IPR006139, InterPro:IPR006140 <newline> NAD binding ; GO:0051287 | inferred from electronic annotation with InterPro:IPR006139	IPR006139:D-isomer specific 2-hydroxyacid dehydrogenase, catalytic domain <newline> IPR006140:D-isomer specific 2-hydroxyacid dehydrogenase, NAD-binding <newline> IPR016040:NAD(P)-binding domain	-	CG9331
970026	NO	6	S1_18269047	JGI_V11_235760	973708	974391	-	KOG4684	0	Uncharacterized conserved protein. contains C4-type Zn-finger	KOG4684	0	meNOG12006	0	0	ARP1_G24706	0	ARP2_G25841	hypothetical protein ;;		0	EOG43JJ0S	1	1	Znf_PHD
970026	YES	6	S1_18269047	JGI_V11_312411	969399	971596	-	KOG1826	0	Ras GTPase activating protein RasGAP/neurofibromin	KOG1826	0	meNOG06883	GO:0004672/F:protein kinase activity,GO:0005524/F:ATP binding,GO:0006468/P:protein amino acid phosphorylation,GO:0004713/F:protein-tyrosine kinase activity,GO:0004674/F:protein serine/threonine kinase activity	0	0	0	ARP2_G24034	hypothetical protein ;;		0	EOG43ND5V	1	1	Ser_thr_pkinase;Prot_kinase_core;Tyr_pkinase
975512	NO	6	S1_18274533	JGI_V11_235760	973708	974391	-	KOG4684	0	Uncharacterized conserved protein. contains C4-type Zn-finger	KOG4684	0	meNOG12006	0	0	ARP1_G24706	0	ARP2_G25841	hypothetical protein ;;		0	EOG43JJ0S	1	1	Znf_PHD
975512	NO	6	S1_18274533	JGI_V11_312411	969399	971596	-	KOG1826	0	Ras GTPase activating protein RasGAP/neurofibromin	KOG1826	0	meNOG06883	GO:0004672/F:protein kinase activity,GO:0005524/F:ATP binding,GO:0006468/P:protein amino acid phosphorylation,GO:0004713/F:protein-tyrosine kinase activity,GO:0004674/F:protein serine/threonine kinase activity	0	0	0	ARP2_G24034	hypothetical protein ;;		0	EOG43ND5V	1	1	Ser_thr_pkinase;Prot_kinase_core;Tyr_pkinase
975512	NO	6	S1_18274533	JGI_V11_312415	977550	978657	-	KOG4293	0	Predicted membrane protein. contains DoH and Cytochrome b-561/ferric reductase transmembrane domains	0	0	0	0	0	ARP1_G358	serine protease	ARP2_G345	secreted protein ;; hypothetical protein ;;	EOG4DZ0BF	1	EOG4P2VXR	0	0	Reeler	FBgn0261534	Q9V3Y3	Defense protein l(2)34Fc	CG7532	-	serine-type endopeptidase activity ; GO:0004252 | inferred from sequence or structural similarity with EMBL:AJ605912	IPR002861:Reeler domain	lethal (2) 34Fc	l(2)34Fc
975512	YES	6	S1_18274533	JGI_V11_43581	975341	976045	-	KOG4684	0	Uncharacterized conserved protein. contains C4-type Zn-finger	KOG4684	0	meNOG12006	0	0	ARP1_G24706	0	ARP2_G25841	hypothetical protein ;;		0	EOG43JJ0S	1	1	RNA_pol_Rbp10
981607	NO	6	S1_18280628	JGI_V11_235764	985458	987113	+	0	0	0	0	0	0	0	0	0	0				0		0	0
981607	NO	6	S1_18280628	JGI_V11_312415	977550	978657	-	KOG4293	0	Predicted membrane protein. contains DoH and Cytochrome b-561/ferric reductase transmembrane domains	0	0	0	0	0	ARP1_G358	serine protease	ARP2_G345	secreted protein ;; hypothetical protein ;;	EOG4DZ0BF	1	EOG4P2VXR	0	0	Reeler	FBgn0261534	Q9V3Y3	Defense protein l(2)34Fc	CG7532	-	serine-type endopeptidase activity ; GO:0004252 | inferred from sequence or structural similarity with EMBL:AJ605912	IPR002861:Reeler domain	lethal (2) 34Fc	l(2)34Fc
981607	YES	6	S1_18280628	JGI_V11_207748	980547	982924	+	KOG1187	0	Serine/threonine protein kinase	KOG1187	0	0	GO:0004672/F:protein kinase activity,GO:0005524/F:ATP binding,GO:0006468/P:protein amino acid phosphorylation,GO:0004674/F:protein serine/threonine kinase activity	td_s6c149g0	0	0				0		0	0	Prot_kinase_core;Ser_thr_pkinase
1026292	NO	6	S1_18325313	JGI_V11_192619	1028780	1030729	-	KOG4466	0	Component of histone deacetylase complex (breast carcinoma metastasis suppressor 1 protein in human)	KOG4466	0	meNOG09933	0	0	ARP1_G3881	suppressor of defective silencing	ARP2_G2624	suppressor of defective silencing ;;	EOG4GHX58	1	EOG48SNNV	1	1	Sds3	FBgn0031036	Q8MS11	RE74901p	CG14220	-	-	IPR013907:Sds3-like	-	CG14220
1026292	NO	6	S1_18325313	JGI_V11_221759	1022769	1024288	+	0	0	0	0	0	0	0	0	ARP1_G11172	0	ARP2_G11658	ankyrin repeat protein ;;		0		0	0
1026292	NO	6	S1_18325313	JGI_V11_307077	1030898	1032747	+	KOG1867	EC:3.1.2.15	Ubiquitin thiolesterase. ,Ubiquitin-specific protease	KOG1867	0	meNOG12484	GO:0004197/F:cysteine-type endopeptidase activity,GO:0004221/F:ubiquitin thiolesterase activity,GO:0006511/P:ubiquitin-dependent protein catabolism	0	ARP1_G6477	ubiquitin-specific protease			EOG44TMQF	1	EOG40GJJ8	1	1	Peptidase_C19	FBgn0029819	Q9W462	CG3016; LD41827p	CG3016	ubiquitin-dependent protein catabolic process ; GO:0006511 | inferred from electronic annotation with InterPro:IPR001394, InterPro:IPR018200	ubiquitin thiolesterase activity ; GO:0004221 | inferred from electronic annotation with InterPro:IPR001394, InterPro:IPR018200	IPR001394:Peptidase C19, ubiquitin carboxyl-terminal hydrolase 2 <newline> IPR018200:Peptidase C19, ubiquitin carboxyl-terminal hydrolase 2, conserved site	-	CG3016
1026292	YES	6	S1_18325313	JGI_V11_307123	1025263	1028771	+	KOG0160	0	Myosin class V heavy chain	KOG0160	0	meNOG06459	GO:0003774/F:motor activity,GO:0005524/F:ATP binding,GO:0016459/C:myosin	0	0	0				0		0	0	Myosin_head;IQ_CaM_bd_region;AAA+_ATPase_core
1028215	NO	6	S1_18327236	JGI_V11_192619	1028780	1030729	-	KOG4466	0	Component of histone deacetylase complex (breast carcinoma metastasis suppressor 1 protein in human)	KOG4466	0	meNOG09933	0	0	ARP1_G3881	suppressor of defective silencing	ARP2_G2624	suppressor of defective silencing ;;	EOG4GHX58	1	EOG48SNNV	1	1	Sds3	FBgn0031036	Q8MS11	RE74901p	CG14220	-	-	IPR013907:Sds3-like	-	CG14220
1028215	NO	6	S1_18327236	JGI_V11_221759	1022769	1024288	+	0	0	0	0	0	0	0	0	ARP1_G11172	0	ARP2_G11658	ankyrin repeat protein ;;		0		0	0
1028215	NO	6	S1_18327236	JGI_V11_307077	1030898	1032747	+	KOG1867	EC:3.1.2.15	Ubiquitin thiolesterase. ,Ubiquitin-specific protease	KOG1867	0	meNOG12484	GO:0004197/F:cysteine-type endopeptidase activity,GO:0004221/F:ubiquitin thiolesterase activity,GO:0006511/P:ubiquitin-dependent protein catabolism	0	ARP1_G6477	ubiquitin-specific protease			EOG44TMQF	1	EOG40GJJ8	1	1	Peptidase_C19	FBgn0029819	Q9W462	CG3016; LD41827p	CG3016	ubiquitin-dependent protein catabolic process ; GO:0006511 | inferred from electronic annotation with InterPro:IPR001394, InterPro:IPR018200	ubiquitin thiolesterase activity ; GO:0004221 | inferred from electronic annotation with InterPro:IPR001394, InterPro:IPR018200	IPR001394:Peptidase C19, ubiquitin carboxyl-terminal hydrolase 2 <newline> IPR018200:Peptidase C19, ubiquitin carboxyl-terminal hydrolase 2, conserved site	-	CG3016
1028215	YES	6	S1_18327236	JGI_V11_307123	1025263	1028771	+	KOG0160	0	Myosin class V heavy chain	KOG0160	0	meNOG06459	GO:0003774/F:motor activity,GO:0005524/F:ATP binding,GO:0016459/C:myosin	0	0	0				0		0	0	Myosin_head;IQ_CaM_bd_region;AAA+_ATPase_core
1199156	NO	6	S1_18498177	JGI_V11_235833	1201172	1203415	+	0	0	0	0	0	0	0	0	0	0				0		0	0
1199156	NO	6	S1_18498177	JGI_V11_235834	1203452	1203840	+	0	0	0	0	0	0	0	0	0	0			EOG4KH1B6	0		0	0
1199156	NO	6	S1_18498177	JGI_V11_235835	1203928	1204328	+	0	0	0	0	0	0	0	0	0	0				0		0	0
1199156	NO	6	S1_18498177	JGI_V11_312480	1197268	1199033	+	0	0	0	0	0	0	0	td_s6c206g0	0	0				0		0	0	Ig_sub;Ig-like;Ig
1217320	NO	6	S1_18516341	JGI_V11_235837	1211804	1214346	-	0	0	0	0	0	0	0	0	0	0				0		0	0
1217320	NO	6	S1_18516341	JGI_V11_235838	1214800	1215268	-	KOG1756	0	Histone 2A	KOG1756	0	meNOG20093	GO:0000786/C:nucleosome,GO:0003677/F:DNA binding,GO:0005634/C:nucleus,GO:0006334/P:nucleosome assembly,GO:0007001/P:chromosome organization and biogenesis (sensu Eukaryota)	td_s6c214g0	0	0				0		0	0	Histone_H2A;Histone_core_D
1217320	NO	6	S1_18516341	JGI_V11_235840	1218320	1219159	+	KOG3544	0	Collagens (type IV and type XIII). and related proteins	KOG3544	0	meNOG12022	GO:0005737/C:cytoplasm,GO:0006817/P:phosphate transport	0	0	0				0		0	0	Collagen;PRO_rich
1217320	NO	6	S1_18516341	JGI_V11_235842	1221383	1223586	+	0	0	0	euNOG11684	0	meNOG25075	0	0	ARP1_G282	0	ARP2_G296			0		0	0	CUB
1217320	NO	6	S1_18516341	JGI_V11_312482	1216853	1217094	-	0	0	0	0	0	0	0	0	0	0				0		0	0
1217320	NO	6	S1_18516341	JGI_V11_97210	1219382	1220344	-	KOG0266	0	WD40 repeat-containing protein	KOG0266	0	meNOG10164	0	0	0	0			EOG49ZW5M	0	EOG486F52	1	1	WD40
1955372	NO	6	S1_19254393	JGI_V11_221821	1957646	1961438	-	KOG1062	0	Vesicle coat complex AP-1. gamma subunit	KOG1062	0	meNOG04944	GO:0006461/P:protein complex assembly,GO:0006886/P:intracellular protein transport,GO:0030130/C:clathrin coat of trans-Golgi network vesicle	td_s6c359g0	ARP1_G534	AP-1gamma CG9113-PD	ARP2_G637	vesicle coat complex ap-3 ;;	EOG4CZ8WV	1	EOG4Q89QB	2	2	Clathrin/coatomer_adapt-like_N;Clathrin_a/b/g-adaptin_app_Ig;Clathrin_g-adaptin_app	FBgn0030089	Q7KVR7	AP-1gamma, isoform B	CG9113	neurotransmitter secretion ; GO:0007269 | non-traceable author statement <newline> synaptic vesicle coating ; GO:0016183 | traceable author statement <newline> vesicle coating ; GO:0006901 | traceable author statement <newline> intracellular protein transport ; GO:0006886 | inferred from electronic annotation with InterPro:IPR002553, InterPro:IPR008152, InterPro:IPR013041 <newline> vesicle-mediat…	protein transporter activity ; GO:0008565 | inferred from electronic annotation with InterPro:IPR017107 <newline> binding ; GO:0005488 | inferred from electronic annotation with InterPro:IPR011989, InterPro:IPR016024	IPR002553:Clathrin/coatomer adaptor, adaptin-like, N-terminal <newline> IPR008152:Clathrin adaptor, alpha/beta/gamma-adaptin, appendage, Ig-like subdomain <newline> IPR008153:Clathrin adaptor, gamma-adaptin, appendage <newline> IPR011989:Armadillo-like helical <newline> IPR013041:Clathrin/coatomer adaptor, adaptin-like, appendage, Ig-like subdomain <newline> IPR016024:Armadillo-type fold <newline…	AP-1gamma	AP-1gamma
1955372	NO	6	S1_19254393	JGI_V11_236023	1950512	1950792	+	0	0	0	0	0	0	0	0	0	0				0		0	0
1955372	NO	6	S1_19254393	JGI_V11_312624	1952663	1953242	-	0	0	0	0	0	0	0	td_s6c356g0	ARP1_G12983	0	ARP2_G13487	hypothetical protein ;;		0		0	0
1955372	NO	6	S1_19254393	JGI_V11_97351	1955586	1956886	-	KOG2131	0	Uncharacterized conserved protein. contains JmjC domain	KOG2131	0	meNOG10728	0	0	ARP1_G6761	JmjC domain-containing protein 4	ARP2_G6580	hypothetical protein ;;	EOG41G1KX	1	EOG4WM9ND	1	1	TF_JmjC_AAH;TF_JmjC	FBgn0032671	Q9VJ97	JmjC domain-containing protein 4 homolog	CG7200	biological_process ; GO:0008150 | no biological data available	molecular_function ; GO:0003674 | no biological data available	IPR003347:Transcription factor jumonji/aspartyl beta-hydroxylase <newline> IPR013129:Transcription factor jumonji	-	CG7200
1955372	YES	6	S1_19254393	JGI_V11_236024	1954286	1955458	+	KOG4526	0	Predicted membrane protein	KOG4526	0	meNOG20992	0	0	0	0			EOG4V6X01	2	EOG4C2P5N	0	0	DUF1279	FBgn0031504	Q4V6K4	CG15403; IP04635p; IP04735p	CG15403	-	-	IPR009688:Domain of unknown function DUF1279	-	CG15403
1970864	NO	6	S1_19269885	JGI_V11_221828	1973753	1977620	+	0	0	0	0	0	0	0	0	ARP1_G10943	polyprotein	ARP2_G4539	cation efflux protein/ zinc transporter ;;	EOG42548J	0	EOG4SXT76	0	0	CUB
1970864	NO	6	S1_19269885	JGI_V11_307153	1966847	1969411	-	KOG0263	0	Transcription initiation factor TFIID. subunit TAF5 (also component of histone acetyltransferase SAGA)	KOG0263	0	meNOG05812	GO:0005634/C:nucleus,GO:0030528/F:transcription regulator activity,GO:0045449/P:regulation of transcription	0	ARP1_G3854	wd-repeat protein	ARP2_G4189	transcription initiation factor tfiid subunit ;; wd-repeat protein ;;	EOG4F7M11	1	EOG45QP96	1	1	WD40;LisH_dimerisation_sub;LisH_dimerisation;TFIID_WDA;Skp1	FBgn0010356	P49846	Transcription initiation factor TFIID subunit 5	CG7704	transcription initiation from RNA polymerase II promoter ; GO:0006367 | inferred from sequence or structural similarity with HGNC_gene:TAF5; HGNC:11539; OMIM:601787 AND inferred from sequence or structural similarity with HGNC_gene:TAF5L; HGNC:17304 AND inferred from sequence or structural similarity with SGD_LOCUS:TAF90; SGD:S0000402 <newline> regulation of transcription, DNA-dependent ; GO:0006…	general RNA polymerase II transcription factor activity ; GO:0016251 | inferred from sequence or structural similarity with HGNC_gene:TAF5; HGNC:11539; OMIM:601787 AND inferred from sequence or structural similarity with HGNC_gene:TAF5L; HGNC:17304 AND inferred from sequence or structural similarity with SGD_LOCUS:TAF90; SGD:S0000402	IPR015943:WD40/YVTN repeat-like-containing domain <newline> IPR017986:WD40-repeat-containing domain <newline> IPR001680:WD40 repeat <newline> IPR007582:TFIID subunit, WD40-associated region <newline> IPR011046:WD40 repeat-like-containing domain <newline> IPR019775:WD40 repeat, conserved site <newline> IPR019781:WD40 repeat, subgroup <newline> IPR019782:WD40 repeat 2 <newline> IPR020472:G-protein …	TBP-associated factor 5	Taf5
1970864	YES	6	S1_19269885	JGI_V11_230436	1970355	1973133	-	KOG0092	0	GTPase Rab5/YPT51 and related small G protein superfamily GTPases	KOG0092	0	meNOG11727	GO:0005525/F:GTP binding,GO:0007264/P:small GTPase mediated signal transduction,GO:0006886/P:intracellular protein transport,GO:0015031/P:protein transport	0	ARP1_G723	Rab-protein 5 CG3664-PC	ARP2_G1658	gtp-binding nuclear protein ran1 ;;	EOG4Z34WR	1	EOG4NW4FK	3	3	Ras;Ran_GTPase;GTPase_Rab;GTPase_Ras;Miro-like;GTPase_Rho	FBgn0014010	Q9V3I2	Drab5; GH24702p; Rab-protein 5, isoform A; Rab-protein 5, isoform B; Rab-protein 5, isoform C; Rab-protein 5, isoform D; Rab-protein 5, isoform E; Rab-protein 5, isoform F; Rab5; Rab5 protein	CG3664	synaptic vesicle endocytosis ; GO:0048488 | traceable author statement <newline> synaptic vesicle to endosome fusion ; GO:0016189 | traceable author statement <newline> synaptic vesicle to endosome fusion ; GO:0016189 | inferred from mutant phenotype <newline> regulation of synapse structure and activity ; GO:0050803 | inferred from mutant phenotype <newline> border follicle cell migration ; GO:0…	GTPase activity ; GO:0003924 | inferred from sequence or structural similarity <newline> GTP binding ; GO:0005525 | non-traceable author statement <newline> GTPase activity ; GO:0003924 | non-traceable author statement <newline> GTPase activity ; GO:0003924 | inferred from sequence or structural similarity with UniProtKB:P20339 <newline> GTP binding ; GO:0005525 | inferred from electronic annotat…	IPR001806:Ras GTPase <newline> IPR003579:Ras small GTPase, Rab type <newline> IPR005225:Small GTP-binding protein domain <newline> IPR013753:Ras <newline> IPR020851:Small GTPase	Rab-protein 5	Rab5
1984027	NO	6	S1_19283048	JGI_V11_187429	1977571	1980568	-	KOG1483	0	Zn2+ transporter ZNT1 and related Cd2+/Zn2+ transporters (cation diffusion facilitator superfamily)	KOG1483	0	meNOG08117	GO:0006812/P:cation transport,GO:0008324/F:cation transporter activity,GO:0016020/C:membrane	0	ARP1_G1689	cation efflux protein/ zinc transporter	ARP2_G4539	cation efflux protein/ zinc transporter ;;	EOG4CVDPD	1	EOG4DVBF8	0	0	Cation_efflux	FBgn0035432	Q7K3K5	LD22804p; ZnT63C, isoform A; ZnT63C, isoform C; ZnT63C, isoform D; ZnT63C, isoform E	CG17723	cellular zinc ion homeostasis ; GO:0006882 | inferred from mutant phenotype <newline> cation transport ; GO:0006812 | inferred from electronic annotation with InterPro:IPR002524 <newline> transmembrane transport ; GO:0055085 | inferred from electronic annotation with InterPro:IPR002524	zinc ion transmembrane transporter activity ; GO:0005385 | inferred from sequence or structural similarity with UniProtKB:Q60738	IPR002524:Cation efflux protein	-	ZnT63C
2246686	NO	6	S1_19545707	JGI_V11_236093	2242221	2242532	+	0	0	0	0	0	0	0	td_s6c405g0	0	0				0		0	0	Insect_cuticle
2246686	NO	6	S1_19545707	JGI_V11_236095	2246728	2252463	-	0	0	0	0	0	0	0	td_s6c404g0	ARP1_G832	0	ARP2_G988	hypothetical protein ;;		0		0	0	NACHT_NTPase
2246686	NO	6	S1_19545707	JGI_V11_44016	2244500	2245597	-	KOG0254	0	Predicted transporter (major facilitator superfamily)	KOG0254	0	meNOG07298	GO:0005355/F:glucose transporter activity,GO:0006810/P:transport,GO:0016020/C:membrane,GO:0005215/F:transporter activity,GO:0016021/C:integral to membrane	td_s6c404g0	0	0	ARP2_G988	hypothetical protein ;;	EOG4CFXQT	1	EOG4F7TD4	0	0	Sub_transporter;MFS_1	FBgn0036316	Q8IQH6	CG10960, isoform A; CG10960, isoform C	CG10960	transmembrane transport ; GO:0055085 | inferred from electronic annotation with InterPro:IPR003663, InterPro:IPR005828, InterPro:IPR005829	glucose transmembrane transporter activity ; GO:0005355 | inferred from sequence or structural similarity with MGD:Slc2a2; MGI:MGI:1095438	IPR003663:Sugar/inositol transporter <newline> IPR005829:Sugar transporter, conserved site <newline> IPR016196:Major facilitator superfamily domain, general substrate transporter <newline> IPR005828:General substrate transporter <newline> IPR020846:Major facilitator superfamily domain	-	CG10960
2246705	NO	6	S1_19545726	JGI_V11_236093	2242221	2242532	+	0	0	0	0	0	0	0	td_s6c405g0	0	0				0		0	0	Insect_cuticle
2246705	NO	6	S1_19545726	JGI_V11_236095	2246728	2252463	-	0	0	0	0	0	0	0	td_s6c404g0	ARP1_G832	0	ARP2_G988	hypothetical protein ;;		0		0	0	NACHT_NTPase
2246705	NO	6	S1_19545726	JGI_V11_44016	2244500	2245597	-	KOG0254	0	Predicted transporter (major facilitator superfamily)	KOG0254	0	meNOG07298	GO:0005355/F:glucose transporter activity,GO:0006810/P:transport,GO:0016020/C:membrane,GO:0005215/F:transporter activity,GO:0016021/C:integral to membrane	td_s6c404g0	0	0	ARP2_G988	hypothetical protein ;;	EOG4CFXQT	1	EOG4F7TD4	0	0	Sub_transporter;MFS_1	FBgn0036316	Q8IQH6	CG10960, isoform A; CG10960, isoform C	CG10960	transmembrane transport ; GO:0055085 | inferred from electronic annotation with InterPro:IPR003663, InterPro:IPR005828, InterPro:IPR005829	glucose transmembrane transporter activity ; GO:0005355 | inferred from sequence or structural similarity with MGD:Slc2a2; MGI:MGI:1095438	IPR003663:Sugar/inositol transporter <newline> IPR005829:Sugar transporter, conserved site <newline> IPR016196:Major facilitator superfamily domain, general substrate transporter <newline> IPR005828:General substrate transporter <newline> IPR020846:Major facilitator superfamily domain	-	CG10960
401328	NO	7	S1_20106566	JGI_V11_236223	403468	411730	+	0	0	0	0	0	0	0	0	0	0				0		0	0
401328	YES	7	S1_20106566	JGI_V11_221891	399509	402061	-	KOG0489	EC:2.3.1.48	Histone acetyltransferase. ,Transcription factor zerknullt and related HOX domain proteins	0	0	0	GO:0003677/F:DNA binding,GO:0003700/F:transcription factor activity,GO:0005634/C:nucleus,GO:0006355/P:regulation of transcription. DNA-dependent,GO:0007275/P:development,GO:0042600/C:chorion	0	0	0				0		0	0
1450348	NO	7	S1_21155586	JGI_V11_307774	1447106	1447973	-	0	0	0	0	0	0	0	0	0	0				0		0	0
1450348	NO	7	S1_21155586	JGI_V11_307775	1452684	1454583	+	KOG4376	0	Uncharacterized conserved protein	0	0	0	0	0	ARP1_G16429	0	ARP2_G17063	hypothetical protein ;;	EOG43XSKQ	2	EOG490D6D	1	1	UPF0224;PRO_rich	FBgn0036826	Q8SWX0	CG3893; LD18018p	CG3893	-	-	IPR007917:Uncharacterised protein family UPF0224 <newline> IPR022776:TRM13/UPF0224 family, U11-48K-like CHHC zinc finger domain	-	CG3893
1450348	NO	7	S1_21155586	JGI_V11_312894	1448864	1450036	+	KOG2619	0	Fucosyltransferase	KOG2619	2.4.1.152	meNOG07068	GO:0006486/P:protein amino acid glycosylation,GO:0008417/F:fucosyltransferase activity,GO:0016020/C:membrane	td_s7c107g0	ARP1_G42	alphafucosyltransferase	ARP2_G37	alpha1,3fucosyltransferase ;; alpha1,3-fucosyltransferase b homologue ;; glycoprotein a	EOG42BVR0	1	EOG4J1630	0	0	Glyco_trans_10	FBgn0044872	P83088	Alpha-(1,3)-fucosyltransferase C	CG40305	protein glycosylation ; GO:0006486 | inferred from electronic annotation with InterPro:IPR001503	fucosyltransferase activity ; GO:0008417 | inferred from sequence or structural similarity with HGNC_gene:FUT6; HGNC:4017; OMIM:136836 <newline> alpha(1,3)-fucosyltransferase activity ; GO:0046920 | non-traceable author statement <newline> fucosyltransferase activity ; GO:0008417 | non-traceable author statement	IPR001503:Glycosyl transferase, family 10	FucTC	FucTC
1450348	NO	7	S1_21155586	JGI_V11_97650	1444519	1446611	+	KOG0156	0	Cytochrome P450 CYP2 subfamily	KOG0156	1.14.14.1	meNOG09223	GO:0006118/P:electron transport,GO:0004497/F:monooxygenase activity	0	ARP1_G16378	Cytochrome P450 2J2	ARP2_G17010	cytochrome p450 ;;		0	EOG4G7HS3	12	5	Cyt_P450
1450348	YES	7	S1_21155586	JGI_V11_312895	1450151	1452134	-	KOG3726	0	Uncharacterized conserved protein	KOG3726	0	meNOG16339	0	0	ARP1_G16397	0	ARP2_G17029	hypothetical protein ;; dc-stamp domain-containing protein ;; dendritic cell-specific transmembrane protein	EOG415DVN	1	EOG437X6T	0	1	DC_STAMP	FBgn0086916	Q9VU52	Sneaky	CG11281	fertilization, exchange of chromosomal proteins ; GO:0035042 | inferred from mutant phenotype <newline> sperm chromatin decondensation ; GO:0035041 | inferred from mutant phenotype <newline> sperm plasma membrane disassembly ; GO:0035045 | inferred from mutant phenotype <newline> single fertilization ; GO:0007338 | non-traceable author statement	zinc ion binding ; GO:0008270 | inferred from electronic annotation with InterPro:IPR001841	IPR001841:Zinc finger, RING-type <newline> IPR012858:Dendritic cell-specific transmembrane protein-like	sneaky	snky
2299304	NO	7	S1_22004542	JGI_V11_222047	2294619	2296403	-	KOG3001	0	Dosage compensation regulatory complex/histone acetyltransferase complex. subunit MSL-3/MRG15/EAF3. and related CHROMO domain-containing proteins	KOG3001	0	meNOG13573	GO:0000785/C:chromatin,GO:0003682/F:chromatin binding,GO:0005634/C:nucleus,GO:0006333/P:chromatin assembly or disassembly	0	ARP1_G3357	Male-specific lethal 3-like 1	ARP2_G3127	male-specific lethal 1 msl3-like 1 male-specific lethal-3 homolog 1 ;;	EOG4PZGP8	1	EOG40CPB8	0	0	MRG;Chromo	FBgn0002775	P50536	Protein male-specific lethal-3	CG8631	dosage compensation ; GO:0007549 | inferred from mutant phenotype <newline> dosage compensation, by hyperactivation of X chromosome ; GO:0009047 | traceable author statement <newline> dosage compensation, by hyperactivation of X chromosome ; GO:0009047 | non-traceable author statement <newline> dosage compensation ; GO:0007549 | traceable author statement	chromatin binding ; GO:0003682 | inferred from direct assay <newline> mRNA binding ; GO:0003729 | traceable author statement <newline> transcription regulator activity ; GO:0030528 | inferred from sequence or structural similarity with HGNC_gene:MSL3L1; HGNC:7370; OMIM:300609 <newline> chromatin binding ; GO:0003682 | non-traceable author statement	IPR000953:Chromo domain/shadow <newline> IPR008676:MRG <newline> IPR016197:Chromo domain-like	male-specific lethal 3	msl-3
2299304	NO	7	S1_22004542	JGI_V11_307904	2292055	2294549	+	KOG1024	0	Receptor-like protein tyrosine kinase RYK/derailed	KOG1024	0	meNOG06312	GO:0004672/F:protein kinase activity,GO:0005524/F:ATP binding,GO:0006468/P:protein amino acid phosphorylation,GO:0004713/F:protein-tyrosine kinase activity,GO:0004674/F:protein serine/threonine kinase activity	0	ARP1_G1501	tyrosine-protein kinase drl	ARP2_G1469	tyrosine-protein kinase drl ;;	EOG44TMQ9	1	EOG4BZSWG	0	0	Tyr_pkinase;Ser_thr_pkinase;WIF;Prot_kinase_core	FBgn0024245	Q9V422	Tyrosine-protein kinase Dnt	CG17559	axon guidance ; GO:0007411 | inferred from mutant phenotype <newline> muscle attachment ; GO:0016203 | inferred from mutant phenotype <newline> protein phosphorylation ; GO:0006468 | inferred from sequence or structural similarity with UniProtKB:P34925 <newline> signal transduction ; GO:0007165 | inferred from mutant phenotype <newline> protein phosphorylation ; GO:0006468 | non-traceable author …	transmembrane receptor protein tyrosine kinase activity ; GO:0004714 | inferred from genetic interaction with drl AND inferred from sequence or structural similarity with UniProtKB:P34925 <newline> protein tyrosine kinase activity ; GO:0004713 | non-traceable author statement <newline> ATP binding ; GO:0005524 | inferred from electronic annotation with InterPro:IPR000719	IPR000719:Protein kinase, catalytic domain <newline> IPR003306:WIF domain <newline> IPR008266:Tyrosine-protein kinase, active site <newline> IPR011009:Protein kinase-like domain <newline> IPR020635:Tyrosine-protein kinase, catalytic domain <newline> IPR001245:Serine-threonine/tyrosine-protein kinase	doughnut on 2	dnt
2299304	YES	7	S1_22004542	JGI_V11_307906	2298169	2304375	+	KOG4428	EC:3.1.3.66	Inositol-3.4-bisphosphate 4-phosphatase. Inositol phosphate metabolism,Inositol-polyphosphate 4-phosphatase	KOG4428	3.1.3.66	meNOG06811	0	0	ARP1_G3522	conserved hypothetical protein	ARP2_G2703	hypothetical protein ;;	EOG400003	1	EOG4QNSNW	0	0	PH	FBgn0259166	Q8MR65	CG42271, isoform B; GH08220p	CG42271	phosphatidylinositol dephosphorylation ; GO:0046856 | inferred from sequence or structural similarity with EMBL:AF368319 AND inferred from sequence or structural similarity with UniProtKB:Q62784	phosphatidylinositol-3,4-bisphosphate 4-phosphatase activity ; GO:0016316 | inferred from sequence or structural similarity with EMBL:AF368319 AND inferred from sequence or structural similarity with UniProtKB:Q62784	IPR001849:Pleckstrin homology domain <newline> IPR011993:Pleckstrin homology-type <newline> IPR008973:C2 calcium/lipid-binding domain, CaLB	-	CG42271
34271	NO	8	S1_22064055	JGI_V11_236611	28913	29560	+	KOG3544	0	Collagens (type IV and type XIII). and related proteins	euNOG12888	0	meNOG27341	GO:0042302/F:structural constituent of cuticle	td_s8c1g3	ARP1_G49	Cuticular protein 146; RR-2 family	ARP2_G49	hypothetical protein ;; cuticle protein ;; cpr50cb	EOG4T1G48	0	EOG4BVXR6	0	0	Insect_cuticle;PRO_rich
34271	NO	8	S1_22064055	JGI_V11_236612	30546	31242	+	KOG3544	EC:2.7.7.6	DNA-directed RNA polymerase. RNA polymerase,DNA-directed RNA polymerase. Purine metabolism,DNA-directed RNA polymerase. Pyrimidine metabolism,Collagens (type IV and type XIII). and related proteins	euNOG12888	0	meNOG27341	GO:0042302/F:structural constituent of cuticle	td_s8c1g3	ARP1_G49	Cuticular protein 146; RR-2 family	ARP2_G49	hypothetical protein ;; cuticle protein ;; cpr50cb	EOG4MW6N2	1	EOG4DC06J	0	0	Insect_cuticle;PRO_rich	FBgn0033867	Q7JZ94	Cuticular protein 50Ca; RE53044p	CG13338	-	structural constituent of chitin-based cuticle ; GO:0005214 | inferred from sequence or structural similarity with Pfam:PF00379 inferred from sequence or structural similarity with InterPro:IPR000618	IPR000618:Insect cuticle protein	Cuticular protein 50Ca	Cpr50Ca
34271	NO	8	S1_22064055	JGI_V11_313061	32941	33878	-	KOG3544	0	Collagens (type IV and type XIII). and related proteins	euNOG12888	0	meNOG27341	GO:0042302/F:structural constituent of cuticle	td_s8c1g4	ARP1_G49	Cuticular protein 146; RR-2 family	ARP2_G49	hypothetical protein ;; cuticle protein ;; cpr50cb	EOG41JWVM	0	EOG4006F5	0	0	Insect_cuticle;PRO_rich
34271	NO	8	S1_22064055	JGI_V11_313062	36614	37598	-	KOG0260	0	RNA polymerase II. large subunit	KOG1181	0	meNOG27228	GO:0042302/F:structural constituent of cuticle	td_s8c1g5	ARP1_G11192	0	ARP2_G11679	hypothetical protein ;; cuticle protein ;; cpr50cb		0		0	0	Insect_cuticle
34271	NO	8	S1_22064055	JGI_V11_313063	38668	39675	+	KOG0260	0	RNA polymerase II. large subunit	KOG1181	0	meNOG27228	GO:0042302/F:structural constituent of cuticle	td_s8c10g6	ARP1_G11192	0	ARP2_G11679	hypothetical protein ;; cuticle protein ;; cpr50cb		0		0	0	Insect_cuticle;PRO_rich
77042	NO	8	S1_22106826	JGI_V11_236622	71535	76961	+	0	0	0	0	0	0	0	0	0	0				0		0	0
77042	NO	8	S1_22106826	JGI_V11_236623	77395	77565	+	0	0	0	0	0	0	0	0	0	0				0		0	0
81288	NO	8	S1_22111072	JGI_V11_236622	71535	76961	+	0	0	0	0	0	0	0	0	0	0				0		0	0
81288	NO	8	S1_22111072	JGI_V11_236623	77395	77565	+	0	0	0	0	0	0	0	0	0	0				0		0	0
89908	NO	8	S1_22119692	JGI_V11_236626	92686	103909	+	0	0	0	0	0	0	0	0	0	0				0		0	0
89908	NO	8	S1_22119692	JGI_V11_97834	88942	89725	-	0	0	0	0	0	0	0	0	0	0				0		0	0
89935	NO	8	S1_22119719	JGI_V11_236626	92686	103909	+	0	0	0	0	0	0	0	0	0	0				0		0	0
89935	NO	8	S1_22119719	JGI_V11_97834	88942	89725	-	0	0	0	0	0	0	0	0	0	0				0		0	0
89936	NO	8	S1_22119720	JGI_V11_236626	92686	103909	+	0	0	0	0	0	0	0	0	0	0				0		0	0
89936	NO	8	S1_22119720	JGI_V11_97834	88942	89725	-	0	0	0	0	0	0	0	0	0	0				0		0	0
104093	NO	8	S1_22133877	JGI_V11_236626	92686	103909	+	0	0	0	0	0	0	0	0	0	0				0		0	0
114919	NO	8	S1_22144703	JGI_V11_236631	119173	119619	-	0	0	0	0	0	0	0	0	0	0	ARP2_G1660	xaao aminopeptidase ;;		0		0	0
114919	YES	8	S1_22144703	JGI_V11_29107	114905	115072	-	KOG4395	0	Transcription factor Atonal. contains HTH domain	KOG4395	0	meNOG13985	0	0	0	0	ARP2_G1660	xaao aminopeptidase ;;	EOG40001V	1	EOG4SXT8Q	0	0	HLH_basic	FBgn0003270	Q9Y0A7	Basic helix-loop-helix transcription factor amos	CG10393	regulation of transcription, DNA-dependent ; GO:0006355 | inferred from sequence or structural similarity with UniProtKB:P48985 <newline> sensory organ boundary specification ; GO:0008052 | inferred from mutant phenotype <newline> nervous system development ; GO:0007399 | non-traceable author statement <newline> sensory organ development ; GO:0007423 | traceable author statement <newline> sensory…	sequence-specific DNA binding transcription factor activity ; GO:0003700 | inferred from sequence or structural similarity with UniProtKB:P48985 <newline> transcription regulator activity ; GO:0030528 | inferred from electronic annotation with InterPro:IPR001092, InterPro:IPR011598	IPR001092:Helix-loop-helix DNA-binding domain <newline> IPR011598:Helix-loop-helix DNA-binding	absent MD neurons and olfactory sensilla	amos
114923	NO	8	S1_22144707	JGI_V11_236631	119173	119619	-	0	0	0	0	0	0	0	0	0	0	ARP2_G1660	xaao aminopeptidase ;;		0		0	0
114923	YES	8	S1_22144707	JGI_V11_29107	114905	115072	-	KOG4395	0	Transcription factor Atonal. contains HTH domain	KOG4395	0	meNOG13985	0	0	0	0	ARP2_G1660	xaao aminopeptidase ;;	EOG40001V	1	EOG4SXT8Q	0	0	HLH_basic	FBgn0003270	Q9Y0A7	Basic helix-loop-helix transcription factor amos	CG10393	regulation of transcription, DNA-dependent ; GO:0006355 | inferred from sequence or structural similarity with UniProtKB:P48985 <newline> sensory organ boundary specification ; GO:0008052 | inferred from mutant phenotype <newline> nervous system development ; GO:0007399 | non-traceable author statement <newline> sensory organ development ; GO:0007423 | traceable author statement <newline> sensory…	sequence-specific DNA binding transcription factor activity ; GO:0003700 | inferred from sequence or structural similarity with UniProtKB:P48985 <newline> transcription regulator activity ; GO:0030528 | inferred from electronic annotation with InterPro:IPR001092, InterPro:IPR011598	IPR001092:Helix-loop-helix DNA-binding domain <newline> IPR011598:Helix-loop-helix DNA-binding	absent MD neurons and olfactory sensilla	amos
243556	NO	8	S1_22273340	JGI_V11_236661	248555	249302	-	KOG3070	0	Predicted RNA-binding protein containing PIN domain and invovled in translation or RNA processing	KOG3070	0	meNOG19250	0	td_s8c18g0	ARP1_G5382	conserved hypothetical protein	ARP2_G7026	hypothetical protein ;;	EOG4STQN2	1	EOG4PZQ39	1	1		FBgn0036661	Q9VVA0	Cold shock domain-containing protein CG9705	CG9705	regulation of transcription, DNA-dependent ; GO:0006355 | inferred from electronic annotation with InterPro:IPR002059	DNA binding ; GO:0003677 | inferred from electronic annotation with InterPro:IPR002059	IPR002059:Cold-shock protein, DNA-binding <newline> IPR011129:Cold shock protein <newline> IPR012340:Nucleic acid-binding, OB-fold <newline> IPR016027:Nucleic acid-binding, OB-fold-like <newline> IPR019844:Cold-shock conserved site	-	CG9705
243556	NO	8	S1_22273340	JGI_V11_313094	247413	248364	+	KOG3430	0	Dynein light chain type 1	KOG3430	0	meNOG20885	GO:0003777/F:microtubule motor activity,GO:0005875/C:microtubule associated complex,GO:0007017/P:microtubule-based process	td_s8c18g0	ARP1_G4172	dynein light chain 4	ARP2_G7026	hypothetical protein ;;	EOG4ZCRN3	1	EOG4TQS62	1	1	Dynein_light1	FBgn0033687	A1Z8T9	CG8407; IP07569p	CG8407	microtubule-based movement ; GO:0007018 | inferred from sequence or structural similarity <newline> microtubule-based process ; GO:0007017 | inferred from electronic annotation with InterPro:IPR001372	ATPase activity, coupled ; GO:0042623 | inferred from sequence or structural similarity	IPR001372:Dynein light chain, type 1/2	-	CG8407
243556	YES	8	S1_22273340	JGI_V11_313092	207579	247165	-	KOG1919	0	RNA pseudouridylate synthases	KOG1919	4.2.1.70	meNOG06075	GO:0003723/F:RNA binding,GO:0006396/P:RNA processing,GO:0009982/F:pseudouridine synthase activity,GO:0004730/F:pseudouridylate synthase activity	0	ARP1_G1396	ribosomal pseudouridine synthase	ARP2_G1917	ribosomal large subunit pseudouridine synthase c ;; ribosomal large subunit pseudouridine synthase a ;;	EOG473N6H	2	EOG469WN9	0	0	PseudoU_synth;S4_RNA_bd	FBgn0032256	Q9VKU8	LD40728p; RluA-2;	CG6187	pseudouridine synthesis ; GO:0001522 | inferred from electronic annotation with InterPro:IPR006145, InterPro:IPR006224, InterPro:IPR006225, InterPro:IPR020103	2,5-diamino-6-ribitylamino-4(3H)-pyrimidinone 5'-phosphate deaminase activity ; GO:0043723 | inferred from sequence or structural similarity with SGD_LOCUS:RIB2; SGD:S0005427 <newline> pseudouridine synthase activity ; GO:0009982 | inferred from electronic annotation with InterPro:IPR006145, InterPro:IPR006224, InterPro:IPR006225, InterPro:IPR020103 <newline> RNA binding ; GO:0003723 | inferred f…	IPR006145:Pseudouridine synthase, RsuA and RluB/C/D/E/F <newline> IPR006224:Pseudouridine synthase, RluC/RluD, conserved site <newline> IPR006225:Pseudouridine synthase, RluC/RluD <newline> IPR002942:RNA-binding S4 <newline> IPR020103:Pseudouridine synthase, catalytic domain	RluA-2	RluA-2
355519	NO	8	S1_22385303	JGI_V11_222112	360449	365016	+	KOG2898	0	Predicted phosphate acyltransferase. contains PlsC domain	KOG2898	0	meNOG09561	0	td_s8c23g2	ARP1_G24088	0	ARP2_G25206	ancient ubiquitous protein 1 precursor ;; ancient ubiquitous protein 1 ;;	EOG4K0P46	0	EOG4Z93QJ	1	1	CUE
355519	YES	8	S1_22385303	JGI_V11_44682	354568	356717	+	KOG4625	0	Notch signaling protein Neuralized. Nuez domain	KOG4172,KOG4625	0	meNOG10242	GO:0000151/C:ubiquitin ligase complex,GO:0004842/F:ubiquitin-protein ligase activity,GO:0008270/F:zinc ion binding,GO:0016567/P:protein ubiquitination	td_s8c23g1	ARP1_G1658	Protein neuralized	ARP2_G1290	neur ;;	EOG4S1RPB	1	EOG4XWMR5	0	0	Neu_Z;Znf_RING	FBgn0002932	P29503	Protein neuralized	CG11988	germ-line stem cell maintenance ; GO:0030718 | inferred from mutant phenotype <newline> ectoderm development ; GO:0007398 | traceable author statement <newline> mesoderm development ; GO:0007498 | inferred from mutant phenotype <newline> peripheral nervous system development ; GO:0007422 | inferred from mutant phenotype <newline> ovarian follicle cell development ; GO:0030707 | traceable author s…	DNA binding ; GO:0003677 | inferred from sequence or structural similarity <newline> ubiquitin-protein ligase activity ; GO:0004842 | inferred from direct assay <newline> zinc ion binding ; GO:0008270 | inferred from electronic annotation with InterPro:IPR001841	IPR001841:Zinc finger, RING-type <newline> IPR006573:NEUZ <newline> IPR013083:Zinc finger, RING/FYVE/PHD-type	neuralized	neur
355549	NO	8	S1_22385333	JGI_V11_222112	360449	365016	+	KOG2898	0	Predicted phosphate acyltransferase. contains PlsC domain	KOG2898	0	meNOG09561	0	td_s8c23g2	ARP1_G24088	0	ARP2_G25206	ancient ubiquitous protein 1 precursor ;; ancient ubiquitous protein 1 ;;	EOG4K0P46	0	EOG4Z93QJ	1	1	CUE
355549	YES	8	S1_22385333	JGI_V11_44682	354568	356717	+	KOG4625	0	Notch signaling protein Neuralized. Nuez domain	KOG4172,KOG4625	0	meNOG10242	GO:0000151/C:ubiquitin ligase complex,GO:0004842/F:ubiquitin-protein ligase activity,GO:0008270/F:zinc ion binding,GO:0016567/P:protein ubiquitination	td_s8c23g1	ARP1_G1658	Protein neuralized	ARP2_G1290	neur ;;	EOG4S1RPB	1	EOG4XWMR5	0	0	Neu_Z;Znf_RING	FBgn0002932	P29503	Protein neuralized	CG11988	germ-line stem cell maintenance ; GO:0030718 | inferred from mutant phenotype <newline> ectoderm development ; GO:0007398 | traceable author statement <newline> mesoderm development ; GO:0007498 | inferred from mutant phenotype <newline> peripheral nervous system development ; GO:0007422 | inferred from mutant phenotype <newline> ovarian follicle cell development ; GO:0030707 | traceable author s…	DNA binding ; GO:0003677 | inferred from sequence or structural similarity <newline> ubiquitin-protein ligase activity ; GO:0004842 | inferred from direct assay <newline> zinc ion binding ; GO:0008270 | inferred from electronic annotation with InterPro:IPR001841	IPR001841:Zinc finger, RING-type <newline> IPR006573:NEUZ <newline> IPR013083:Zinc finger, RING/FYVE/PHD-type	neuralized	neur
558222	YES	8	S1_22588006	JGI_V11_313136	506157	565614	-	KOG0516	0	Dystonin. GAS (Growth-arrest-specific protein). and related proteins	KOG0516	0	meNOG05181	GO:0003779/F:actin binding,GO:0005509/F:calcium ion binding,GO:0007050/P:cell cycle arrest	td_s8c32g0	ARP1_G702	Short stop/Kakapo long isoform	ARP2_G387	dystrophin major muscle ;; dat ;; high-affinity serotonin transporter	EOG4WDBSM	1	EOG412RZ4	0	0	GAS2;Spectrin;EF_hand_Ca_bd;Calponin_act_bd;TFIIS/CRSP70_N_sub;Kinetochore_Spc7;G-related_albumin-bd;HR1_rho-bd;TarH_ligand_bd	FBgn0013733	A1Z9I8	Short stop, isoform G	CG18076	muscle attachment ; GO:0016203 | non-traceable author statement <newline> muscle organ development ; GO:0007517 | non-traceable author statement <newline> dendrite morphogenesis ; GO:0048813 | inferred from mutant phenotype <newline> regulation of axon extension ; GO:0030516 | inferred from mutant phenotype <newline> mushroom body development ; GO:0016319 | inferred from mutant phenotype <newline…	cytoskeletal protein binding ; GO:0008092 | inferred from sequence or structural similarity <newline> actin binding ; GO:0003779 | inferred from sequence or structural similarity with EMBL:AF150755; protein_id:AAD32244.1 <newline> microtubule binding ; GO:0008017 | inferred from sequence or structural similarity with EMBL:AF150755; protein_id:AAD32244.1 <newline> actin binding ; GO:0003779 | infe…	IPR018159:Spectrin/alpha-actinin <newline> IPR018249:EF-HAND 2 <newline> IPR018247:EF-Hand 1, calcium-binding site <newline> IPR001101:Plectin repeat <newline> IPR001589:Actinin-type, actin-binding, conserved site <newline> IPR001715:Calponin homology domain <newline> IPR002017:Spectrin repeat <newline> IPR002048:Calcium-binding EF-hand <newline> IPR003108:Growth-arrest-specific protein 2 domain …	short stop	shot
866475	NO	8	S1_22896259	JGI_V11_313164	870930	872880	-	0	0	0	euNOG11380	0	meNOG23060	0	td_s8c51g0	ARP1_G16390	CG13310-PA	ARP2_G17021	hypothetical protein ;;		0	EOG4TTNBT	0	0	CLIP;CUB
866475	YES	8	S1_22896259	JGI_V11_313163	850689	869605	+	KOG3656	0	FOG: 7 transmembrane receptor	KOG3656	0	meNOG08475	GO:0001584/F:rhodopsin-like receptor activity,GO:0007186/P:G-protein coupled receptor protein signaling pathway,GO:0016021/C:integral to membrane	td_s8c50g0	ARP1_G7610	conserved hypothetical protein	ARP2_G7946	class a rhodopsin-like g-protein coupled receptor gprsif ;; neuropeptide y receptor 3 ;; 7 transmembrane receptor	EOG43TXC3	0	EOG4RBWCH	2	2	GPCR_Rhodpsn
956568	YES	8	S1_22986352	JGI_V11_313180	950134	960454	-	KOG3540	0	Beta amyloid precursor protein	KOG3540	0	meNOG08225	GO:0005488/F:binding,GO:0016021/C:integral to membrane	td_s8c65g0	ARP1_G5037	beta amyloid protein precursor-like CG7727-PA	ARP2_G4062	amyloid precursor protein-like protein ;;	EOG45DV4M	1	EOG48SNMG	0	0	Amyloid_glyco_extra	FBgn0000108	P14599	Beta-amyloid-like protein	CG7727	peripheral nervous system development ; GO:0007422 | inferred from mutant phenotype <newline> neuron projection morphogenesis ; GO:0048812 | inferred from mutant phenotype <newline> response to axon injury ; GO:0048678 | inferred from mutant phenotype <newline> nervous system development ; GO:0007399 | non-traceable author statement <newline> synapse organization ; GO:0050808 | inferred from muta…	protein binding ; GO:0005515 | inferred from physical interaction with Aplip1 <newline> protein binding ; GO:0005515 | inferred from physical interaction with Fas2	IPR008154:Amyloidogenic glycoprotein, extracellular <newline> IPR011178:Amyloidogenic glycoprotein, copper-binding <newline> IPR015849:Amyloidogenic glycoprotein, heparin-binding <newline> IPR019543:Beta-amyloid precursor protein C-terminal <newline> IPR019744:Amyloidogenic glycoprotein, extracellular domain conserved site <newline> IPR019745:Amyloidogenic glycoprotein, intracellular domain, cons…	beta amyloid protein precursor-like	Appl
1040737	NO	8	S1_23070521	JGI_V11_193190	1043351	1044376	+	KOG0672	0	Halotolerance protein HAL3 (contains flavoprotein domain)	KOG0672	4.1.1.36	meNOG18736	0	0	ARP1_G4683	phosphopantothenoylcysteine decarboxylase	ARP2_G4482	phosphopantothenoylcysteine decarboxylase ;;	EOG44F4S7	1	EOG405XW9	1	1	Flavoprotein	FBgn0050290	Q8MKK3	CG30290; LD37882p	CG30290	coenzyme A biosynthetic process ; GO:0015937 | inferred from sequence alignment with SGD_LOCUS:CAB3; SGD:S000001571	phosphopantothenoylcysteine decarboxylase activity ; GO:0004633 | inferred from sequence alignment with AGI_LocusCode:AT3G18030 <newline> catalytic activity ; GO:0003824 | inferred from electronic annotation with InterPro:IPR003382	IPR003382:Flavoprotein	Phosphopantothenoylcysteine decarboxylase	Ppcdc
1040737	NO	8	S1_23070521	JGI_V11_308469	1044919	1049322	-	KOG0248	0	Cytoplasmic protein Max-1. contains PH. MyTH4 and FERM domains	KOG0248	0	meNOG06048	GO:0005856/C:cytoskeleton	0	0	0	ARP2_G2253	hypothetical protein ;;	EOG43BK3Q	1	EOG4FFJTF	0	0	PH;MyTH4;Band_4.1_N	FBgn0259100	Q9W5D0	Uncharacterized protein CG42248	CG42248	biological_process ; GO:0008150 | no biological data available	binding ; GO:0005488 | inferred from electronic annotation with InterPro:IPR014352	IPR000299:FERM domain <newline> IPR000857:MyTH4 domain <newline> IPR001849:Pleckstrin homology domain <newline> IPR011993:Pleckstrin homology-type <newline> IPR014352:FERM/acyl-CoA-binding protein, 3-helical bundle <newline> IPR019748:FERM central domain <newline> IPR019749:Band 4.1 domain	-	CG42248
1040737	YES	8	S1_23070521	JGI_V11_313196	1034816	1041256	-	0	0	0	0	0	0	0	td_s8c68g5	0	0				0		0	0
1133351	NO	8	S1_23163135	JGI_V11_290646	1123159	1128543	-	KOG3913	0	Wnt family of developmental regulators	KOG3913	0	meNOG07202	0	td_s8c82g0	ARP1_G6571	Wnt10a protein	ARP2_G6784	wnt10 ;;	EOG4M37R8	1	EOG479M24	2	2	Wnt	FBgn0031903	Q9VM25	Protein Wnt	CG4971	Wnt receptor signaling pathway ; GO:0016055 | inferred from sequence or structural similarity with wg <newline> multicellular organismal development ; GO:0007275 | inferred from electronic annotation with InterPro:IPR005816, InterPro:IPR005817 <newline> Wnt receptor signaling pathway, calcium modulating pathway ; GO:0007223 | inferred from electronic annotation with InterPro:IPR005816, InterPro:I…	receptor binding ; GO:0005102 | inferred from sequence or structural similarity with wg	IPR018161:Secreted growth factor Wnt protein, conserved site <newline> IPR005816:Secreted growth factor Wnt protein <newline> IPR005817:Wnt superfamily	Wnt10	Wnt10
1133351	YES	8	S1_23163135	JGI_V11_236824	1128697	1137571	+	0	0	0	0	0	0	0	0	0	0				0		0	0
1327189	NO	8	S1_23356973	JGI_V11_236859	1317723	1326525	-	0	0	0	0	0	0	0	0	0	0				0		0	0
1327189	YES	8	S1_23356973	JGI_V11_313227	1327103	1346210	+	KOG3644	0	Ligand-gated ion channel	KOG3644	0	meNOG23150	GO:0004890/F:GABA-A receptor activity,GO:0005230/F:extracellular ligand-gated ion channel activity,GO:0006811/P:ion transport,GO:0016021/C:integral to membrane,GO:0045211/C:postsynaptic membrane,GO:0016020/C:membrane,GO:0030594/F:neurotransmitter receptor activity,GO:0006810/P:transport	td_s8c98g1	0	0				0	EOG4K6MXW	1	1	Neur_chan_lig_bd;Neu_channel_TM
1327192	NO	8	S1_23356976	JGI_V11_236859	1317723	1326525	-	0	0	0	0	0	0	0	0	0	0				0		0	0
1327192	YES	8	S1_23356976	JGI_V11_313227	1327103	1346210	+	KOG3644	0	Ligand-gated ion channel	KOG3644	0	meNOG23150	GO:0004890/F:GABA-A receptor activity,GO:0005230/F:extracellular ligand-gated ion channel activity,GO:0006811/P:ion transport,GO:0016021/C:integral to membrane,GO:0045211/C:postsynaptic membrane,GO:0016020/C:membrane,GO:0030594/F:neurotransmitter receptor activity,GO:0006810/P:transport	td_s8c98g1	0	0				0	EOG4K6MXW	1	1	Neur_chan_lig_bd;Neu_channel_TM
1475226	NO	8	S1_23505010	JGI_V11_236890	1475528	1476476	+	KOG3309	0	Ferredoxin	KOG3309	0	meNOG20451	GO:0005489/F:electron transporter activity,GO:0005506/F:iron ion binding,GO:0006118/P:electron transport	0	0	0	ARP2_G4378	fdxh ;;	EOG4H44M0	1	EOG4DZ6QM	1	1	Ferredoxin	FBgn0011769	P37193	Adrenodoxin-like protein, mitochondrial	CG4205	-	electron carrier activity ; GO:0009055 | inferred from sequence or structural similarity <newline> electron carrier activity ; GO:0009055 | inferred from sequence or structural similarity with NCBI_gi:4758352 <newline> electron carrier activity ; GO:0009055 | non-traceable author statement <newline> 2 iron, 2 sulfur cluster binding ; GO:0051537 | inferred from electronic annotation with InterPro:…	IPR018298:Adrenodoxin, iron-sulphur binding site <newline> IPR001041:Ferredoxin <newline> IPR001055:Adrenodoxin <newline> IPR012675:Beta-grasp fold, ferredoxin-type	Ferredoxin	Fdxh
1475226	NO	8	S1_23505010	JGI_V11_308495	1470351	1474910	-	KOG2353	0	L-type voltage-dependent Ca2+ channel. alpha2/delta subunit	KOG2353	0	meNOG05317	GO:0016020/C:membrane	td_s8c106g0	ARP1_G5840	dihydropyridine-sensitive l-type calcium channel	ARP2_G6357	dihydropyridine-sensitive l-type calcium channel ;;	EOG48CZ98	1	EOG4P00M0	1	1	Cache;VWA_N;VWF_A	FBgn0034498	Q5BI42	VWFA and cache domain-containing protein CG16868	CG16868	biological_process ; GO:0008150 | no biological data available	molecular_function ; GO:0003674 | no biological data available	IPR002035:von Willebrand factor, type A	-	CG16868
1475226	NO	8	S1_23505010	JGI_V11_92219	1476519	1485726	-	KOG2046	0	Calponin	KOG2046	0	meNOG14231	0	0	ARP1_G5211	Ferredoxin CG4205-PA	ARP2_G25965	calponin ;;	EOG48KPVD	0	EOG4W137M	1	1	Calponin_act_bd;Calponin_repeat
1578441	NO	8	S1_23608225	JGI_V11_299671	1574216	1574815	-	KOG0335	0	ATP-dependent RNA helicase	0	0	0	0	0	0	0				0		0	0
1578441	NO	8	S1_23608225	JGI_V11_308500	1579912	1582078	+	KOG2414	EC:3.4.11.9	Xaa-Pro aminopeptidase. ,Putative Xaa-Pro aminopeptidase	KOG2414	0	meNOG06693	GO:0006508/P:proteolysis and peptidolysis,GO:0008235/F:metalloexopeptidase activity,GO:0008233/F:peptidase activity	0	ARP1_G3244	xaa-pro dipeptidase app	ARP2_G2719	xaa-pro dipeptidase appe.coli ;;	EOG4THT8F	1	EOG425BMF	1	1	Pept_M24B_N;Peptidase_M24_cat_core	FBgn0031093	Q9W5W7	CG9581; GH19483p	CG9581	cellular process ; GO:0009987 | inferred from electronic annotation with InterPro:IPR000994 <newline> proteolysis ; GO:0006508 | inferred from electronic annotation with InterPro:IPR001714	aminopeptidase activity ; GO:0004177 | inferred from sequence or structural similarity with EMBL:AC006416; protein_id:AAD18095 <newline> metalloexopeptidase activity ; GO:0008235 | inferred from electronic annotation with InterPro:IPR001714 <newline> manganese ion binding ; GO:0030145 | inferred from electronic annotation with InterPro:IPR007865	IPR000994:Peptidase M24, structural domain <newline> IPR001714:Peptidase M24, methionine aminopeptidase <newline> IPR007865:Peptidase M24B, X-Pro dipeptidase/aminopeptidase P N-terminal	-	CG9581
1578441	NO	8	S1_23608225	JGI_V11_313266	1583366	1587641	+	KOG4119	0	G protein gamma subunit	0	0	0	GO:0004871/F:signal transducer activity,GO:0005834/C:heterotrimeric G-protein complex,GO:0007186/P:G-protein coupled receptor protein signaling pathway	0	0	0				0	EOG4VB0N2	2	2	G-protein_gamma-like;Gprotein-gamma
1578441	YES	8	S1_23608225	JGI_V11_299672	1575908	1578754	-	KOG4254	0	Phytoene desaturase	KOG4254	0	meNOG04453	GO:0016117/P:carotenoid biosynthesis,GO:0016705/F:oxidoreductase activity. acting on paired donors. with incorporation or reduction of molecular oxygen,GO:0050660/F:FAD binding	0	ARP1_G9421	protein	ARP2_G10190	f37c4.6 ;;	EOG4NK9D3	0	EOG4325RH	1	1	FAD_oxidoreductase
1607456	NO	8	S1_23637240	JGI_V11_222205	1601473	1602916	+	0	0	0	euNOG10186	0	meNOG27144	0	0	ARP1_G6536	conserved hypothetical protein	ARP2_G6079	hypothetical protein ;;	EOG44MW82	1	EOG4F22Z9	0	0		FBgn0259707	Q9W136	CG42361	CG42361	-	-	-	-	CG42361
1607456	NO	8	S1_23637240	JGI_V11_236913	1605110	1605352	-	0	0	0	0	0	0	0	0	0	0				0		0	0
1607456	NO	8	S1_23637240	JGI_V11_98072	1609311	1611262	+	0	0	0	euNOG11456	0	meNOG24073	0	0	ARP1_G7190	conserved hypothetical protein	ARP2_G6832	hypothetical protein ;;	EOG4JWSVR	1	EOG4B2ZQQ	0	0	EGF_Ca_bd	FBgn0040697	Q9VZG8	TipE homolog 3; TipE-like protein 3	CG18676	positive regulation of sodium ion transport via voltage-gated sodium channel activity ; GO:0090072 | inferred from direct assay <newline> translation ; GO:0006412 | inferred from electronic annotation with InterPro:IPR018130	structural constituent of ribosome ; GO:0003735 | inferred from electronic annotation with InterPro:IPR018130	IPR018130:Ribosomal protein S2, conserved site	tipE homolog 3	Teh3
1607456	YES	8	S1_23637240	JGI_V11_5229	1607181	1607987	-	0	0	0	euNOG11602	0	meNOG24313	0	0	ARP1_G4627	tipe protein	ARP2_G5107	sodium channel ;; tipe protein temperature-induced paralytic e ;; hypothetical protein	EOG4XD26Z	1	EOG418HH4	0	0		FBgn0003710	P48613	Protein tipE	CG1232	sodium ion transport ; GO:0006814 | non-traceable author statement <newline> male courtship behavior, veined wing generated song production ; GO:0045433 | inferred from mutant phenotype <newline> cellular response to heat ; GO:0034605 | inferred from direct assay <newline> positive regulation of sodium ion transport via voltage-gated sodium channel activity ; GO:0090072 | inferred from direct ass…	voltage-gated sodium channel activity ; GO:0005248 | traceable author statement <newline> voltage-gated sodium channel activity ; GO:0005248 | inferred from sequence or structural similarity with EMBL:AF131734; protein_id:AAD31018.1 <newline> sodium channel regulator activity ; GO:0017080 | inferred from direct assay	-	temperature-induced paralytic E	tipE
1607521	NO	8	S1_23637305	JGI_V11_222205	1601473	1602916	+	0	0	0	euNOG10186	0	meNOG27144	0	0	ARP1_G6536	conserved hypothetical protein	ARP2_G6079	hypothetical protein ;;	EOG44MW82	1	EOG4F22Z9	0	0		FBgn0259707	Q9W136	CG42361	CG42361	-	-	-	-	CG42361
1607521	NO	8	S1_23637305	JGI_V11_236913	1605110	1605352	-	0	0	0	0	0	0	0	0	0	0				0		0	0
1607521	NO	8	S1_23637305	JGI_V11_98072	1609311	1611262	+	0	0	0	euNOG11456	0	meNOG24073	0	0	ARP1_G7190	conserved hypothetical protein	ARP2_G6832	hypothetical protein ;;	EOG4JWSVR	1	EOG4B2ZQQ	0	0	EGF_Ca_bd	FBgn0040697	Q9VZG8	TipE homolog 3; TipE-like protein 3	CG18676	positive regulation of sodium ion transport via voltage-gated sodium channel activity ; GO:0090072 | inferred from direct assay <newline> translation ; GO:0006412 | inferred from electronic annotation with InterPro:IPR018130	structural constituent of ribosome ; GO:0003735 | inferred from electronic annotation with InterPro:IPR018130	IPR018130:Ribosomal protein S2, conserved site	tipE homolog 3	Teh3
1607521	YES	8	S1_23637305	JGI_V11_5229	1607181	1607987	-	0	0	0	euNOG11602	0	meNOG24313	0	0	ARP1_G4627	tipe protein	ARP2_G5107	sodium channel ;; tipe protein temperature-induced paralytic e ;; hypothetical protein	EOG4XD26Z	1	EOG418HH4	0	0		FBgn0003710	P48613	Protein tipE	CG1232	sodium ion transport ; GO:0006814 | non-traceable author statement <newline> male courtship behavior, veined wing generated song production ; GO:0045433 | inferred from mutant phenotype <newline> cellular response to heat ; GO:0034605 | inferred from direct assay <newline> positive regulation of sodium ion transport via voltage-gated sodium channel activity ; GO:0090072 | inferred from direct ass…	voltage-gated sodium channel activity ; GO:0005248 | traceable author statement <newline> voltage-gated sodium channel activity ; GO:0005248 | inferred from sequence or structural similarity with EMBL:AF131734; protein_id:AAD31018.1 <newline> sodium channel regulator activity ; GO:0017080 | inferred from direct assay	-	temperature-induced paralytic E	tipE
1697592	NO	8	S1_23727376	JGI_V11_313288	1690769	1695101	+	KOG1052	0	Glutamate-gated kainate-type ion channel receptor subunit GluR5 and related subunits	KOG1052	0	meNOG04197	GO:0005215/F:transporter activity,GO:0006810/P:transport,GO:0004970/F:ionotropic glutamate receptor activity,GO:0005234/F:glutamate-gated ion channel activity,GO:0016020/C:membrane,GO:0004872/F:receptor activity,GO:0005216/F:ion channel activity,GO:0006811/P:ion transport,GO:0005267/F:potassium channel activity,GO:0006813/P:potassium ion transport	0	ARP1_G6019	glutamate receptor 7	ARP2_G6446	glutamate receptor 7 ampa ;; glutamate receptor ;;	EOG46WWQG	1	EOG4S2017	0	0	Iontro_glu_rcpt;SBP_bac_3	FBgn0031634	Q9VR32	CG15627	CG15627	sensory perception of smell ; GO:0007608 | inferred from mutant phenotype <newline> ion transport ; GO:0006811 | inferred from electronic annotation with InterPro:IPR001508	extracellular-glutamate-gated ion channel activity ; GO:0005234 | inferred from sequence or structural similarity <newline> ionotropic glutamate receptor activity ; GO:0004970 | inferred from electronic annotation with InterPro:IPR001320, InterPro:IPR019594 <newline> extracellular-glutamate-gated ion channel activity ; GO:0005234 | inferred from electronic annotation with InterPro:IPR001320, Inte…	IPR001320:Ionotropic glutamate receptor <newline> IPR001508:NMDA receptor <newline> IPR019594:Glutamate receptor, L-glutamate/glycine-binding	Ionotropic receptor 25a	Ir25a
1697592	NO	8	S1_23727376	JGI_V11_98095	1695794	1696181	+	0	0	0	0	0	0	0	0	0	0				0		0	0
1697592	YES	8	S1_23727376	JGI_V11_236933	1696245	1706708	-	0	0	0	0	0	0	0	0	0	0				0		0	0
1791142	NO	8	S1_23820926	JGI_V11_98102	1795822	1797469	+	0	0	0	0	0	0	0	0	0	0				0		0	0
2122362	NO	8	S1_24152146	JGI_V11_45012	2117516	2119353	+	KOG1155	0	Anaphase-promoting complex (APC). Cdc23 subunit	KOG1155	0	meNOG05680	0	0	ARP1_G4135	CDC23 (cell division cycle 23	ARP2_G1985	cdc23 cell division cycle ;;	EOG434TN7	2	EOG41P0D6	1	1	TPR_region;APC8;TPR_1;TPR_2	FBgn0032863	Q9I7L8	Cdc23; LD09850p	CG2508	mitotic anaphase ; GO:0000090 | non-traceable author statement <newline> phagocytosis, engulfment ; GO:0006911 | inferred from mutant phenotype <newline> endomitotic cell cycle ; GO:0007113 | inferred from mutant phenotype <newline> regulation of mitotic metaphase/anaphase transition ; GO:0030071 | inferred from electronic annotation with InterPro:IPR007192	ubiquitin-protein ligase activity ; GO:0004842 | inferred from sequence or structural similarity with SGD_LOCUS:CDC23; SGD:S0001209 <newline> binding ; GO:0005488 | inferred from electronic annotation with InterPro:IPR011990	IPR007192:Cdc23 <newline> IPR011990:Tetratricopeptide-like helical <newline> IPR013026:Tetratricopeptide repeat-containing <newline> IPR019734:Tetratricopeptide repeat <newline> IPR001440:Tetratricopeptide TPR-1	cdc23	cdc23
2122362	YES	8	S1_24152146	JGI_V11_98176	2120264	2122768	+	KOG2043	0	Signaling protein SWIFT and related BRCT domain proteins	KOG4797	0	meNOG11795	0	td_s8c177g0	0	0			EOG4HT779	0	EOG4QNSPC	1	1	PRO_rich
2129755	NO	8	S1_24159539	JGI_V11_308529	2134706	2138671	+	KOG2604	0	Subunit of cis-Golgi transport vesicle tethering complex - Sec34p	KOG2604	0	meNOG05661	GO:0005801/C:Golgi cis-face,GO:0006886/P:intracellular protein transport,GO:0016020/C:membrane	0	ARP1_G5387	conserved hypothetical protein	ARP2_G5476	cog3 ;;	EOG41RN90	1	EOG4D83ZR	1	1	Sec34	FBgn0031536	Q961G1	Conserved oligomeric Golgi complex subunit 3	CG3248	dsRNA transport ; GO:0033227 | inferred from mutant phenotype <newline> intracellular protein transport ; GO:0006886 | inferred from electronic annotation with InterPro:IPR007265	-	IPR007265:Sec34-like protein	Cog3	Cog3
2129755	NO	8	S1_24159539	JGI_V11_7781	2131111	2131377	+	KOG4797	0	Transcriptional regulator	KOG4797	0	meNOG12274	GO:0003700/F:transcription factor activity,GO:0006355/P:regulation of transcription. DNA-dependent	td_s8c177g0	0	0			EOG4J3V0N	0	EOG4QNSPC	1	1	TSC-22_Dip_Bun
2129755	NO	8	S1_24159539	JGI_V11_98177	2128179	2128517	+	0	0	0	0	0	0	0	td_s8c177g0	0	0				0		0	0
2271335	NO	8	S1_24301119	JGI_V11_222285	2266646	2270403	+	KOG0152	0	Spliceosomal protein FBP11/Splicing factor PRP40	KOG0152	0	meNOG07703	0	0	ARP1_G9466	Tribolium castaneum misc_RNA	ARP2_G10237	hypothetical protein ;;	EOG4BNZTD	1	EOG41CCQ6	1	1	WW_Rsp5_WWP	FBgn0030812	Q9VX88	CG8949; LD32364p	CG8949	biological_process ; GO:0008150 | no biological data available	-	IPR001202:WW/Rsp5/WWP	-	CG8949
2271335	NO	8	S1_24301119	JGI_V11_308442	2264471	2266336	+	KOG4241	0	Mitochondrial ribosomal protein L10	KOG4241	0	meNOG17079	GO:0004601/F:peroxidase activity,GO:0006979/P:response to oxidative stress	0	ARP1_G6710	39S ribosomal protein L10	ARP2_G7032	mitochondrial ribosomal protein l10 ;;	EOG4VDNFJ	1	EOG4NS86M	0	0		FBgn0031231	Q9VPL3	39S ribosomal protein L10, mitochondrial	CG11488	translation ; GO:0006412 | inferred from sequence or structural similarity with EMBL:AW249086 <newline> translation ; GO:0006412 | inferred from sequence or structural similarity with UniProtKB:Q3MHY7 <newline> ribosome biogenesis ; GO:0042254 | inferred from electronic annotation with InterPro:IPR001790	structural constituent of ribosome ; GO:0003735 | inferred from sequence or structural similarity with EMBL:AW249086 <newline> structural constituent of ribosome ; GO:0003735 | inferred from sequence or structural similarity with UniProtKB:Q3MHY7	IPR001790:Ribosomal protein L10/acidic P0	mitochondrial ribosomal protein L10	mRpL10
197549	NO	9	S1_24562929	JGI_V11_308962	193752	195385	+	KOG4025	0	Putative apoptosis related protein	KOG4025	0	meNOG13190	0	0	ARP1_G3930	programmed cell death protein 10	ARP2_G2909	programmed cell death protein ;;	EOG4FBG8Z	1	EOG4XH4V8	0	0	DUF1241	FBgn0038331	Q9VF70	CG5073; RE18871p	CG5073	-	-	IPR009652:Protein of unknown function DUF1241	-	CG5073
197549	NO	9	S1_24562929	JGI_V11_309039	198977	202327	-	KOG0446	0	Vacuolar sorting protein VPS1. dynamin. and related proteins	KOG0446	0	meNOG04822	GO:0005525/F:GTP binding,GO:0003924/F:GTPase activity	0	ARP1_G631	Dynamin related protein 1 CG3210-PA	ARP2_G615	drp1 ;;	EOG4P2NH7	1	EOG4CC8TD	1	1	Dynamin_GTPase;Dynamin_central;GED;G-related_albumin-bd	FBgn0026479	Q8IHG0	AT04516p	CG3210	synaptic vesicle budding from presynaptic membrane ; GO:0016185 | non-traceable author statement <newline> intracellular distribution of mitochondria ; GO:0048312 | inferred from mutant phenotype <newline> mitochondrion organization ; GO:0007005 | inferred from mutant phenotype <newline> vesicle organization ; GO:0016050 | inferred from mutant phenotype <newline> cytokinesis ; GO:0000910 | inferr…	GTP binding ; GO:0005525 | inferred from electronic annotation with InterPro:IPR000375, InterPro:IPR001401, InterPro:IPR003130 <newline> GTPase activity ; GO:0003924 | inferred from electronic annotation with InterPro:IPR001401, InterPro:IPR003130	IPR000375:Dynamin central domain <newline> IPR001401:Dynamin, GTPase domain <newline> IPR003130:Dynamin GTPase effector <newline> IPR019762:Dynamin, GTPase region, conserved site <newline> IPR020850:GTPase effector domain, GED <newline> IPR022812:Dynamin	Dynamin related protein 1	Drp1
197549	NO	9	S1_24562929	JGI_V11_98240	192767	193561	-	0	EC:3.1.1.4	Phospholipase A2. Phospholipid degradation,Phospholipase A2. Prostaglandin and leukotriene metabolism,Phospholipase A2. Glycerolipid metabolism	euNOG07142	3.1.1.4	meNOG18569	GO:0004623/F:phospholipase A2 activity,GO:0005509/F:calcium ion binding,GO:0016042/P:lipid catabolism,GO:0005576/C:extracellular region	0	ARP1_G2430	GXIVsPLA2 CG17035-PA	ARP2_G2402	group xiia secretory phospholipase a2 precursor ;;	EOG4THT99	1	EOG469WQ5	0	0	PLA2G12;Phospholipase_A2	FBgn0036545	B7Z059	GH07145p; GXIVsPLA2, isoform C;	CG17035	phospholipid metabolic process ; GO:0006644 | inferred from electronic annotation with InterPro:IPR013090 <newline> lipid catabolic process ; GO:0016042 | inferred from electronic annotation with InterPro:IPR010711, InterPro:IPR013090	phospholipase A2 activity ; GO:0004623 | non-traceable author statement <newline> phospholipase A2 activity ; GO:0004623 | inferred from electronic annotation with InterPro:IPR010711, InterPro:IPR013090 <newline> calcium ion binding ; GO:0005509 | inferred from electronic annotation with InterPro:IPR010711	IPR010711:Phospholipase A2, group XII secretory <newline> IPR013090:Phospholipase A2, active site <newline> IPR016090:Phospholipase A2	GXIVsPLA2	GXIVsPLA2
197549	YES	9	S1_24562929	JGI_V11_45498	197086	198132	-	KOG0117	0	Heterogeneous nuclear ribonucleoprotein R (RRM superfamily)	KOG0117	0	meNOG06610	GO:0003676/F:nucleic acid binding	0	ARP1_G12555	Nasonia vitripennis hypothetical protein	ARP2_G10354	hypothetical protein ;; heterogeneous nuclear ribonucleoprotein r ;; g-3-p dehydrogenase	EOG4BNZV2	0	EOG408T3D	1	1	RRM_RNP1
279992	NO	9	S1_24645372	JGI_V11_237130	283263	285980	-	KOG4456	0	Inner centromere protein (INCENP). C-terminal domain	KOG4456	0	meNOG11039	0	0	ARP1_G23981	0	ARP2_G25091	hypothetical protein ;;		0	EOG4QC5ZK	1	1
279992	NO	9	S1_24645372	JGI_V11_313431	276328	277412	+	0	0	0	0	0	0	0	td_s9c27g1	0	0				0		0	0	Ig-like
279992	NO	9	S1_24645372	JGI_V11_313432	278887	279830	-	0	0	0	0	0	0	0	0	ARP1_G23929	0	ARP2_G25040	hypothetical protein ;;		0		0	0
279992	NO	9	S1_24645372	JGI_V11_45302	280895	282196	-	KOG1577	EC:1.1.1.21	Aldehyde reductase. Galactose metabolism,Aldehyde reductase. Pyruvate metabolism,Aldehyde reductase. Glycerolipid metabolism,Aldehyde reductase. Pentose and glucuronate interconversions,Aldehyde reductase. Fructose and mannose metabolism,Aldo/keto reductase family proteins	KOG1577	1.1.1.21	meNOG11490	GO:0004197/F:cysteine-type endopeptidase activity,GO:0006508/P:proteolysis and peptidolysis,GO:0016491/F:oxidoreductase activity	0	ARP1_G638	aldo-keto reductase	ARP2_G595	aldo-keto reductase ;;	EOG4GHX52	1	EOG454FTN	4	4	Aldo/ket_red	FBgn0086254	Q8IQF8	AT18092p; CG6084, isoform B;	CG6084	oxidation-reduction process ; GO:0055114 | inferred from electronic annotation with InterPro:IPR001395, InterPro:IPR018170, InterPro:IPR020471	aldehyde reductase activity ; GO:0004032 | inferred from sequence or structural similarity with UniProtKB:P15122 <newline> aldehyde reductase activity ; GO:0004032 | inferred from sequence or structural similarity	IPR018170:Aldo/keto reductase, conserved site <newline> IPR001395:Aldo/keto reductase <newline> IPR020471:Aldo/keto reductase subgroup <newline> IPR023210:NADP-dependent oxidoreductase domain	-	CG6084
376834	NO	9	S1_24742214	JGI_V11_193467	372666	375513	-	KOG1987	0	Speckle-type POZ protein SPOP and related proteins with TRAF. MATH and BTB/POZ domains	KOG1987	0	meNOG04832	GO:0005515/F:protein binding	0	ARP1_G69	RE34508p	ARP2_G69	hypothetical protein ;; btb/poz domain-containing protein ;; mgc154338 protein		0		0	0	BTB_POZ;BTB/POZ-like
376834	NO	9	S1_24742214	JGI_V11_313447	378479	382974	-	KOG0045	EC:3.4.22.-	Cysteine endopeptidases. ,Cytosolic Ca2+-dependent cysteine protease (calpain). large subunit (EF-Hand protein superfamily)	KOG0045	0	meNOG05748	GO:0004198/F:calpain activity,GO:0005622/C:intracellular,GO:0006508/P:proteolysis and peptidolysis,GO:0005509/F:calcium ion binding	td_s9c40g0	ARP1_G5651	calpain-c	ARP2_G5201	calpa ;; calpain-c ;; calpain a	EOG4DNCKF	1	EOG4ZWB46	0	0	Peptidase_C2	FBgn0260450	Q9VXH6	Calpain-C	CG3692	proteolysis ; GO:0006508 | non-traceable author statement <newline> proteolysis ; GO:0006508 | inferred from electronic annotation with InterPro:IPR001300, InterPro:IPR022684	calcium-dependent cysteine-type endopeptidase activity ; GO:0004198 | non-traceable author statement <newline> calcium-dependent cysteine-type endopeptidase activity ; GO:0004198 | NOT non-traceable author statement <newline> calcium ion binding ; GO:0005509 | inferred from electronic annotation with InterPro:IPR011992 <newline> calcium-dependent cysteine-type endopeptidase activity ; GO:0004198 …	IPR001300:Peptidase C2, calpain, catalytic domain <newline> IPR011992:EF-hand-like domain <newline> IPR018249:EF-HAND 2 <newline> IPR022682:Peptidase C2, calpain, large subunit, domain III <newline> IPR022683:Peptidase C2, calpain, domain III <newline> IPR022684:Peptidase C2, calpain family	Calpain C	CalpC
376834	YES	9	S1_24742214	JGI_V11_222309	376314	377460	-	KOG1987	0	Speckle-type POZ protein SPOP and related proteins with TRAF. MATH and BTB/POZ domains	KOG1987	0	meNOG04832	GO:0005515/F:protein binding	0	ARP1_G69	RE34508p	ARP2_G69	hypothetical protein ;; btb/poz domain-containing protein ;; mgc154338 protein		0		0	0	BTB_POZ;BTB/POZ-like
386801	NO	9	S1_24752181	JGI_V11_313447	378479	382974	-	KOG0045	EC:3.4.22.-	Cysteine endopeptidases. ,Cytosolic Ca2+-dependent cysteine protease (calpain). large subunit (EF-Hand protein superfamily)	KOG0045	0	meNOG05748	GO:0004198/F:calpain activity,GO:0005622/C:intracellular,GO:0006508/P:proteolysis and peptidolysis,GO:0005509/F:calcium ion binding	td_s9c40g0	ARP1_G5651	calpain-c	ARP2_G5201	calpa ;; calpain-c ;; calpain a	EOG4DNCKF	1	EOG4ZWB46	0	0	Peptidase_C2	FBgn0260450	Q9VXH6	Calpain-C	CG3692	proteolysis ; GO:0006508 | non-traceable author statement <newline> proteolysis ; GO:0006508 | inferred from electronic annotation with InterPro:IPR001300, InterPro:IPR022684	calcium-dependent cysteine-type endopeptidase activity ; GO:0004198 | non-traceable author statement <newline> calcium-dependent cysteine-type endopeptidase activity ; GO:0004198 | NOT non-traceable author statement <newline> calcium ion binding ; GO:0005509 | inferred from electronic annotation with InterPro:IPR011992 <newline> calcium-dependent cysteine-type endopeptidase activity ; GO:0004198 …	IPR001300:Peptidase C2, calpain, catalytic domain <newline> IPR011992:EF-hand-like domain <newline> IPR018249:EF-HAND 2 <newline> IPR022682:Peptidase C2, calpain, large subunit, domain III <newline> IPR022683:Peptidase C2, calpain, domain III <newline> IPR022684:Peptidase C2, calpain family	Calpain C	CalpC
386801	NO	9	S1_24752181	JGI_V11_313449	389230	389910	+	KOG2589	0	Histone tail methylase	0	0	0	0	0	0	0				0		0	0
386801	NO	9	S1_24752181	JGI_V11_8835	388292	388692	+	KOG0490	0	Transcription factor. contains HOX domain	KOG0490	0	meNOG12446	GO:0003700/F:transcription factor activity,GO:0005634/C:nucleus,GO:0006355/P:regulation of transcription. DNA-dependent,GO:0003677/F:DNA binding	0	0	0				0		0	0	Homeobox
636638	NO	9	S1_25002018	JGI_V11_22045	639979	645109	+	KOG3656	0	FOG: 7 transmembrane receptor	KOG3656	0	meNOG07470	GO:0001584/F:rhodopsin-like receptor activity,GO:0007186/P:G-protein coupled receptor protein signaling pathway,GO:0016021/C:integral to membrane,GO:0004935/F:adrenoceptor activity	td_s9c83g1	ARP1_G1973	dopamine receptor type D2	ARP2_G1605	class a rhodopsin-like g-protein coupled receptor gprdop2 ;;	EOG4C2FRX	1	EOG46MHCH	0	0	GPCR_Rhodpsn	FBgn0015129	Q24563	Dopamine receptor 2	CG18741	dopamine receptor signaling pathway ; GO:0007212 | inferred from sequence or structural similarity <newline> activation of adenylate cyclase activity by dopamine receptor signaling pathway ; GO:0007191 | inferred from direct assay <newline> adrenergic receptor signaling pathway ; GO:0071875 | inferred from electronic annotation with InterPro:IPR002233	dopamine receptor activity ; GO:0004952 | non-traceable author statement <newline> dopamine D1 receptor activity ; GO:0001590 | inferred from direct assay AND inferred from sequence or structural similarity with DopR AND inferred from sequence or structural similarity with UniProtKB:P21728 <newline> dopamine D1 receptor activity ; GO:0001590 | non-traceable author statement <newline> dopamine rec…	IPR000276:GPCR, rhodopsin-like, 7TM <newline> IPR002233:Adrenergic receptor <newline> IPR017452:GPCR, rhodopsin-like superfamily	Dopamine receptor 2	DopR2
678659	YES	9	S1_25044039	JGI_V11_127521	677000	680290	+	KOG2176	0	Exocyst complex. subunit SEC15	KOG2176	0	meNOG04154	GO:0000145/C:exocyst,GO:0006904/P:vesicle docking during exocytosis	0	ARP1_G4438	exocyst complex component 6	ARP2_G3843	exocyst complex component ;;	EOG4FXPPG	1	EOG4KQ03R	1	1	Sec15	FBgn0038856	Q9VDE6	Exocyst complex component 6	CG7034	axon guidance ; GO:0007411 | inferred from mutant phenotype <newline> phototaxis ; GO:0042331 | inferred from mutant phenotype <newline> neurotransmitter secretion ; GO:0007269 | non-traceable author statement <newline> synaptic vesicle docking involved in exocytosis ; GO:0016081 | non-traceable author statement <newline> synaptic vesicle targeting ; GO:0016080 | non-traceable author statement <n…	-	IPR007225:Exocyst complex subunit Sec15-like	sec15	sec15
678659	NO	9	S1_25044039	JGI_V11_308980	674843	676718	-	KOG2823	0	Cellular protein (glioma tumor suppressor candidate region gene 2)	KOG2823	0	meNOG07118	0	0	ARP1_G3683	glioma tumor suppressor candidate region gene 2 protein	ARP2_G4660	glioma tumor suppressor candidate region gene 2 protein ;;	EOG46Q58P	1	EOG464577	0	0	P60_like	FBgn0030061	Q9W3C2	Uncharacterized protein CG1785	CG1785	biological_process ; GO:0008150 | no biological data available	molecular_function ; GO:0003674 | no biological data available	IPR011211:Tumour suppressor protein Gltscr2 <newline> IPR011687:P60-like	-	CG1785
678659	NO	9	S1_25044039	JGI_V11_313511	672444	674019	+	0	0	0	0	0	0	0	0	ARP1_G24429	0	ARP2_G25560	hypothetical protein ;;		0		0	0
679493	YES	9	S1_25044873	JGI_V11_127521	677000	680290	+	KOG2176	0	Exocyst complex. subunit SEC15	KOG2176	0	meNOG04154	GO:0000145/C:exocyst,GO:0006904/P:vesicle docking during exocytosis	0	ARP1_G4438	exocyst complex component 6	ARP2_G3843	exocyst complex component ;;	EOG4FXPPG	1	EOG4KQ03R	1	1	Sec15	FBgn0038856	Q9VDE6	Exocyst complex component 6	CG7034	axon guidance ; GO:0007411 | inferred from mutant phenotype <newline> phototaxis ; GO:0042331 | inferred from mutant phenotype <newline> neurotransmitter secretion ; GO:0007269 | non-traceable author statement <newline> synaptic vesicle docking involved in exocytosis ; GO:0016081 | non-traceable author statement <newline> synaptic vesicle targeting ; GO:0016080 | non-traceable author statement <n…	-	IPR007225:Exocyst complex subunit Sec15-like	sec15	sec15
679493	NO	9	S1_25044873	JGI_V11_308980	674843	676718	-	KOG2823	0	Cellular protein (glioma tumor suppressor candidate region gene 2)	KOG2823	0	meNOG07118	0	0	ARP1_G3683	glioma tumor suppressor candidate region gene 2 protein	ARP2_G4660	glioma tumor suppressor candidate region gene 2 protein ;;	EOG46Q58P	1	EOG464577	0	0	P60_like	FBgn0030061	Q9W3C2	Uncharacterized protein CG1785	CG1785	biological_process ; GO:0008150 | no biological data available	molecular_function ; GO:0003674 | no biological data available	IPR011211:Tumour suppressor protein Gltscr2 <newline> IPR011687:P60-like	-	CG1785
679493	NO	9	S1_25044873	JGI_V11_313514	684100	684633	-	KOG0441	EC:1.15.1.1	Superoxide dismutase. ,Cu2+/Zn2+ superoxide dismutase SOD1	KOG0441	0	meNOG19961	GO:0004785/F:copper. zinc superoxide dismutase activity,GO:0006801/P:superoxide metabolism,GO:0046872/F:metal ion binding	0	ARP1_G929	extracellular Cu/Zn superoxide dismutase	ARP2_G1295	copper-zinc cu-zn superoxide dismutase. ;;	EOG4KKWKC	1	EOG4F22ZX	1	1	SOD_Cu_Zn	FBgn0033631	Q0E9C3	Superoxide dismutase [Cu-Zn]	CG9027	oxidation-reduction process ; GO:0055114 | inferred from electronic annotation with InterPro:IPR001424 <newline> superoxide metabolic process ; GO:0006801 | inferred from electronic annotation with InterPro:IPR001424	superoxide dismutase activity ; GO:0004784 | inferred from sequence or structural similarity with MGD:Sod1; MGI:MGI:98351 <newline> metal ion binding ; GO:0046872 | inferred from electronic annotation with InterPro:IPR001424	IPR001424:Superoxide dismutase, copper/zinc binding <newline> IPR018152:Superoxide dismutase, copper/zinc, binding site	-	CG9027
700166	NO	9	S1_25065546	JGI_V11_222343	704455	705680	+	KOG0613	0	Projectin/twitchin and related proteins	KOG1181	0	meNOG18050	0	td_s9c90g0	0	0				0	EOG4DFVJV	0	0
700166	NO	9	S1_25065546	JGI_V11_98338	695236	695793	+	0	0	0	0	0	0	0	0	0	0				0	EOG4DFVJV	0	0
700166	NO	9	S1_25065546	JGI_V11_98339	697656	698726	+	0	0	0	0	0	0	0	0	0	0				0	EOG4DFVJV	0	0
700166	YES	9	S1_25065546	JGI_V11_308983	699931	701162	+	0	0	0	0	0	0	0	0	ARP1_G24253	0	ARP2_G25373	hypothetical protein ;;		0	EOG4DFVJV	0	0
744499	NO	9	S1_25109879	JGI_V11_237236	746264	747156	+	KOG2510	0	SWI-SNF chromatin-remodeling complex protein	0	0	0	0	0	0	0				0		0	0
744499	NO	9	S1_25109879	JGI_V11_308988	738954	740937	+	0	0	0	0	0	0	0	0	0	0				0		0	0
744499	NO	9	S1_25109879	JGI_V11_309067	742580	743149	+	0	0	0	0	0	0	0	0	0	0				0		0	0
774034	NO	9	S1_25139414	JGI_V11_98359	766480	769203	-	0	0	0	0	0	0	0	0	0	0				0		0	0
774034	NO	9	S1_25139414	JGI_V11_98360	770385	771527	-	0	0	0	0	0	0	0	0	0	0				0		0	0
774034	NO	9	S1_25139414	JGI_V11_98362	776810	778228	-	0	0	0	0	0	0	0	td_s9c102g1	ARP1_G657	0	ARP2_G762	hypothetical protein ;;	EOG4C5B0B	1		0	0		FBgn0045842	Q2PDT5	Yuri gagarin, isoform H	CG31732	gravitaxis ; GO:0042332 | non-traceable author statement <newline> microtubule basal body organization ; GO:0032053 | inferred from direct assay <newline> sperm individualization ; GO:0007291 | inferred from mutant phenotype	nucleotide binding ; GO:0000166 | inferred from electronic annotation with InterPro:IPR010978	IPR010978:tRNA-binding arm	yuri gagarin	yuri
774034	YES	9	S1_25139414	JGI_V11_222354	773569	774786	-	KOG0537	0	Cytochrome b5	KOG0537	0	meNOG27983	0	td_s9c102g1	0	0	ARP2_G762	hypothetical protein ;;		0	EOG4SFG35	1	1	Cyt_B5
825700	NO	9	S1_25191080	JGI_V11_309071	820325	820958	+	0	0	0	0	0	0	0	0	ARP1_G216	0	ARP2_G233	hypothetical protein ;; spz ;; spaetzle-like cytokine.	EOG43R231	0		0	0
825700	NO	9	S1_25191080	JGI_V11_309072	821678	823757	-	KOG0329	EC:3.6.1.3	Adenosinetriphosphatase. Purine metabolism,ATP-dependent RNA helicase	KOG0329	3.6.1.3	meNOG04141	GO:0005524/F:ATP binding,GO:0008026/F:ATP-dependent helicase activity,GO:0003676/F:nucleic acid binding,GO:0004386/F:helicase activity	0	ARP1_G996	dead box atp-dependent rna helicase	ARP2_G1491	dead box atp-dependent rna helicase ;;	EOG47WM45	1	EOG4SN6GM	2	9	DEAD-like_N;DNA/RNA_helicase_DEAD/DEAH_N;DNA/RNA_helicase_C	FBgn0014189	Q27268	ATP-dependent RNA helicase WM6	CG7269	nuclear mRNA splicing, via spliceosome ; GO:0000398 | inferred from sequence or structural similarity with NCBI_NP:004631 AND inferred from sequence or structural similarity with SGD_LOCUS:SUB2; SGD:S0002242 <newline> mRNA export from nucleus ; GO:0006406 | inferred from mutant phenotype <newline> regulation of alternative nuclear mRNA splicing, via spliceosome ; GO:0000381 | inferred from mutant…	RNA helicase activity ; GO:0003724 | inferred from sequence or structural similarity with NCBI_NP:004631 <newline> ATP-dependent RNA helicase activity ; GO:0004004 | inferred from sequence or structural similarity with EMBL:AF063447 <newline> ATP-dependent RNA helicase activity ; GO:0004004 | non-traceable author statement <newline> ATP-dependent RNA helicase activity ; GO:0004004 | inferred from…	IPR001650:Helicase, C-terminal <newline> IPR011545:DNA/RNA helicase, DEAD/DEAH box type, N-terminal <newline> IPR014001:DEAD-like helicase <newline> IPR014014:RNA helicase, DEAD-box type, Q motif	Helicase at 25E	Hel25E
825700	YES	9	S1_25191080	JGI_V11_313559	824733	872967	-	KOG1836	0	Extracellular matrix glycoprotein Laminin subunits alpha and gamma	KOG1836	0	meNOG04849	GO:0005509/F:calcium ion binding,GO:0005198/F:structural molecule activity,GO:0007155/P:cell adhesion,GO:0003676/F:nucleic acid binding,GO:0005634/C:nucleus,GO:0008270/F:zinc ion binding,GO:0005578/C:extracellular matrix (sensu Metazoa)	td_s9c120g0	ARP1_G3006	laminin alpha-1	ARP2_G7195	hypothetical protein ;; laminin alpha-2 chain precursor ;; contactin-associated protein 1 precursor	EOG4R228N	1	EOG4QZDCC	0	0	Laminin_G;EGF_laminin;EGF;EGF_Ca_bd;Laminin_B;Laminin_N;Laminin_G_2;Laminin_II;Laminin_G_1;Spectrin	FBgn0261563	Q7KT92	CG32970, isoform A; CG32970, isoform B	CG42677	cell-cell signaling ; GO:0007267 | non-traceable author statement <newline> regulation of cell migration ; GO:0030334 | inferred from electronic annotation with InterPro:IPR009254 <newline> regulation of cell adhesion ; GO:0030155 | inferred from electronic annotation with InterPro:IPR009254 <newline> regulation of embryonic development ; GO:0045995 | inferred from electronic annotation with Inte…	binding ; GO:0005488 | traceable author statement <newline> receptor binding ; GO:0005102 | inferred from electronic annotation with InterPro:IPR009254	IPR000034:Laminin B type IV <newline> IPR001791:Laminin G domain <newline> IPR002049:EGF-like, laminin <newline> IPR008211:Laminin, N-terminal <newline> IPR008985:Concanavalin A-like lectin/glucanase <newline> IPR009254:Laminin I <newline> IPR010307:Laminin II <newline> IPR012680:Laminin G, subdomain 2 <newline> IPR013032:EGF-like region, conserved site <newline> IPR013320:Concanavalin A-like lec…	wing blister	wb
825763	NO	9	S1_25191143	JGI_V11_309071	820325	820958	+	0	0	0	0	0	0	0	0	ARP1_G216	0	ARP2_G233	hypothetical protein ;; spz ;; spaetzle-like cytokine.	EOG43R231	0		0	0
825763	NO	9	S1_25191143	JGI_V11_309072	821678	823757	-	KOG0329	EC:3.6.1.3	Adenosinetriphosphatase. Purine metabolism,ATP-dependent RNA helicase	KOG0329	3.6.1.3	meNOG04141	GO:0005524/F:ATP binding,GO:0008026/F:ATP-dependent helicase activity,GO:0003676/F:nucleic acid binding,GO:0004386/F:helicase activity	0	ARP1_G996	dead box atp-dependent rna helicase	ARP2_G1491	dead box atp-dependent rna helicase ;;	EOG47WM45	1	EOG4SN6GM	2	9	DEAD-like_N;DNA/RNA_helicase_DEAD/DEAH_N;DNA/RNA_helicase_C	FBgn0014189	Q27268	ATP-dependent RNA helicase WM6	CG7269	nuclear mRNA splicing, via spliceosome ; GO:0000398 | inferred from sequence or structural similarity with NCBI_NP:004631 AND inferred from sequence or structural similarity with SGD_LOCUS:SUB2; SGD:S0002242 <newline> mRNA export from nucleus ; GO:0006406 | inferred from mutant phenotype <newline> regulation of alternative nuclear mRNA splicing, via spliceosome ; GO:0000381 | inferred from mutant…	RNA helicase activity ; GO:0003724 | inferred from sequence or structural similarity with NCBI_NP:004631 <newline> ATP-dependent RNA helicase activity ; GO:0004004 | inferred from sequence or structural similarity with EMBL:AF063447 <newline> ATP-dependent RNA helicase activity ; GO:0004004 | non-traceable author statement <newline> ATP-dependent RNA helicase activity ; GO:0004004 | inferred from…	IPR001650:Helicase, C-terminal <newline> IPR011545:DNA/RNA helicase, DEAD/DEAH box type, N-terminal <newline> IPR014001:DEAD-like helicase <newline> IPR014014:RNA helicase, DEAD-box type, Q motif	Helicase at 25E	Hel25E
825763	YES	9	S1_25191143	JGI_V11_313559	824733	872967	-	KOG1836	0	Extracellular matrix glycoprotein Laminin subunits alpha and gamma	KOG1836	0	meNOG04849	GO:0005509/F:calcium ion binding,GO:0005198/F:structural molecule activity,GO:0007155/P:cell adhesion,GO:0003676/F:nucleic acid binding,GO:0005634/C:nucleus,GO:0008270/F:zinc ion binding,GO:0005578/C:extracellular matrix (sensu Metazoa)	td_s9c120g0	ARP1_G3006	laminin alpha-1	ARP2_G7195	hypothetical protein ;; laminin alpha-2 chain precursor ;; contactin-associated protein 1 precursor	EOG4R228N	1	EOG4QZDCC	0	0	Laminin_G;EGF_laminin;EGF;EGF_Ca_bd;Laminin_B;Laminin_N;Laminin_G_2;Laminin_II;Laminin_G_1;Spectrin	FBgn0261563	Q7KT92	CG32970, isoform A; CG32970, isoform B	CG42677	cell-cell signaling ; GO:0007267 | non-traceable author statement <newline> regulation of cell migration ; GO:0030334 | inferred from electronic annotation with InterPro:IPR009254 <newline> regulation of cell adhesion ; GO:0030155 | inferred from electronic annotation with InterPro:IPR009254 <newline> regulation of embryonic development ; GO:0045995 | inferred from electronic annotation with Inte…	binding ; GO:0005488 | traceable author statement <newline> receptor binding ; GO:0005102 | inferred from electronic annotation with InterPro:IPR009254	IPR000034:Laminin B type IV <newline> IPR001791:Laminin G domain <newline> IPR002049:EGF-like, laminin <newline> IPR008211:Laminin, N-terminal <newline> IPR008985:Concanavalin A-like lectin/glucanase <newline> IPR009254:Laminin I <newline> IPR010307:Laminin II <newline> IPR012680:Laminin G, subdomain 2 <newline> IPR013032:EGF-like region, conserved site <newline> IPR013320:Concanavalin A-like lec…	wing blister	wb
886431	NO	9	S1_25251811	JGI_V11_222358	883678	885021	+	0	0	0	euNOG13269	0	meNOG27674	0	td_s9c121g0	ARP1_G11176	0	ARP2_G11661	hypothetical protein ;; cuticular protein ;; structural constituent of cuticle	EOG4W9GM3	2	EOG4GJ4HW	0	0	Insect_cuticle	FBgn0036617	Q7K1P4	LP05492p	CG4818	-	structural constituent of chitin-based cuticle ; GO:0005214 | inferred from sequence or structural similarity with EMBL:AJ000044; protein_id:CAA03880 <newline> structural constituent of chitin-based cuticle ; GO:0005214 | inferred from sequence or structural similarity with Pfam:PF00379 inferred from sequence or structural similarity with InterPro:IPR000618	IPR000618:Insect cuticle protein	Cuticular protein 72Ea	Cpr72Ea
886431	YES	9	S1_25251811	JGI_V11_313562	885442	887437	+	KOG1947	0	Leucine rich repeat proteins. some proteins contain F-box	0	0	0	0	0	ARP1_G75	0	ARP2_G78	hypothetical protein ;; jmjc domain-containing histone demethylation protein ;; kdm4a	EOG483BKT	1	EOG4W3ZFK	0	0	LRR_cys_sub	FBgn0031528	Q4V5G0	CG15412; IP12213p; IP12313p	CG15412	-	-	-	-	CG15412
886457	NO	9	S1_25251837	JGI_V11_222358	883678	885021	+	0	0	0	euNOG13269	0	meNOG27674	0	td_s9c121g0	ARP1_G11176	0	ARP2_G11661	hypothetical protein ;; cuticular protein ;; structural constituent of cuticle	EOG4W9GM3	2	EOG4GJ4HW	0	0	Insect_cuticle	FBgn0036617	Q7K1P4	LP05492p	CG4818	-	structural constituent of chitin-based cuticle ; GO:0005214 | inferred from sequence or structural similarity with EMBL:AJ000044; protein_id:CAA03880 <newline> structural constituent of chitin-based cuticle ; GO:0005214 | inferred from sequence or structural similarity with Pfam:PF00379 inferred from sequence or structural similarity with InterPro:IPR000618	IPR000618:Insect cuticle protein	Cuticular protein 72Ea	Cpr72Ea
886457	YES	9	S1_25251837	JGI_V11_313562	885442	887437	+	KOG1947	0	Leucine rich repeat proteins. some proteins contain F-box	0	0	0	0	0	ARP1_G75	0	ARP2_G78	hypothetical protein ;; jmjc domain-containing histone demethylation protein ;; kdm4a	EOG483BKT	1	EOG4W3ZFK	0	0	LRR_cys_sub	FBgn0031528	Q4V5G0	CG15412; IP12213p; IP12313p	CG15412	-	-	-	-	CG15412
891299	NO	9	S1_25256679	JGI_V11_313562	885442	887437	+	KOG1947	0	Leucine rich repeat proteins. some proteins contain F-box	0	0	0	0	0	ARP1_G75	0	ARP2_G78	hypothetical protein ;; jmjc domain-containing histone demethylation protein ;; kdm4a	EOG483BKT	1	EOG4W3ZFK	0	0	LRR_cys_sub	FBgn0031528	Q4V5G0	CG15412; IP12213p; IP12313p	CG15412	-	-	-	-	CG15412
1002214	YES	9	S1_25367594	JGI_V11_193545	1001231	1003648	+	KOG1620	0	Inositol polyphosphate multikinase. component of the ARGR transcription regulatory complex	KOG1620	0	meNOG09876	GO:0008440/F:inositol-trisphosphate 3-kinase activity	td_s9c146g0	ARP1_G16441	0	ARP2_G17077	inositol triphosphate c ;;	EOG4QNKBV	0	EOG45B68X	1	1	IPK
1066848	NO	9	S1_25432228	JGI_V11_45366	1069048	1077766	+	KOG3607	EC:3.4.24.-	Metalloendopeptidases. ,Meltrins. fertilins and related Zn-dependent metalloproteinases of the ADAMs family	KOG3607	0	meNOG10257	GO:0004222/F:metalloendopeptidase activity,GO:0006508/P:proteolysis and peptidolysis	0	ARP1_G3241	MIND-MELD/ADAM	ARP2_G2564	adam a disintegrin and metalloprotease ;; mind-meld/adam ;;	EOG4STQKK	1	EOG405XT0	0	0	ADAM_cysteine;Blood-coag_inhib_Disintegrin;Peptidase_M12B;Peptidase_M12B_N;EGF_3;EGF_extracell;EGF_Ca_bd;EGF_like;VWC_out	FBgn0259110	B7Z0Y2	Mind-meld, isoform D;	CG42252	proteolysis ; GO:0006508 | inferred from electronic annotation with InterPro:IPR001590, InterPro:IPR002870, InterPro:IPR006586	metalloendopeptidase activity ; GO:0004222 | inferred from sequence or structural similarity <newline> metalloendopeptidase activity ; GO:0004222 | inferred from sequence or structural similarity with UniProtKB:Q61824 <newline> zinc ion binding ; GO:0008270 | inferred from electronic annotation with InterPro:IPR002870	IPR018358:Disintegrin, conserved site <newline> IPR000742:Epidermal growth factor-like, type 3 <newline> IPR001590:Peptidase M12B, ADAM/reprolysin <newline> IPR001762:Blood coagulation inhibitor, Disintegrin <newline> IPR002870:Peptidase M12B, propeptide <newline> IPR006586:ADAM, cysteine-rich <newline> IPR013032:EGF-like region, conserved site <newline> IPR006210:Epidermal growth factor-like	mind-meld	mmd
1178911	YES	9	S1_25544291	JGI_V11_127538	1173527	1180002	-	KOG3764	0	Vesicular amine transporter	KOG3764	0	meNOG05236	GO:0015238/F:drug transporter activity,GO:0015893/P:drug transport,GO:0016021/C:integral to membrane,GO:0005215/F:transporter activity,GO:0006810/P:transport	td_s9c169g0	ARP1_G5085	vesamicol binding protein	ARP2_G5633	vesamicol binding protein ;; synaptic vesicular amine transporter ;;	EOG40ZPCR	1	EOG4VX700	0	1	MFS_1;MFS	FBgn0015323	O17444	Vesicular acetylcholine transporter	CG32848	neurotransmitter transport ; GO:0006836 | non-traceable author statement <newline> transmembrane transport ; GO:0055085 | inferred from electronic annotation with InterPro:IPR011701 <newline> drug transport ; GO:0015893 | inferred from electronic annotation with InterPro:IPR004734	acetylcholine:hydrogen antiporter activity ; GO:0005278 | non-traceable author statement <newline> acetylcholine transmembrane transporter activity ; GO:0005277 | non-traceable author statement <newline> drug transmembrane transporter activity ; GO:0015238 | inferred from electronic annotation with InterPro:IPR004734	IPR004734:Multidrug resistance protein <newline> IPR011701:Major facilitator superfamily <newline> IPR016196:Major facilitator superfamily domain, general substrate transporter <newline> IPR020846:Major facilitator superfamily domain	VAChT	VAChT
1178911	NO	9	S1_25544291	JGI_V11_237331	1180064	1187292	+	0	0	0	0	0	0	0	0	0	0				0		0	0
1179562	YES	9	S1_25544942	JGI_V11_127538	1173527	1180002	-	KOG3764	0	Vesicular amine transporter	KOG3764	0	meNOG05236	GO:0015238/F:drug transporter activity,GO:0015893/P:drug transport,GO:0016021/C:integral to membrane,GO:0005215/F:transporter activity,GO:0006810/P:transport	td_s9c169g0	ARP1_G5085	vesamicol binding protein	ARP2_G5633	vesamicol binding protein ;; synaptic vesicular amine transporter ;;	EOG40ZPCR	1	EOG4VX700	0	1	MFS_1;MFS	FBgn0015323	O17444	Vesicular acetylcholine transporter	CG32848	neurotransmitter transport ; GO:0006836 | non-traceable author statement <newline> transmembrane transport ; GO:0055085 | inferred from electronic annotation with InterPro:IPR011701 <newline> drug transport ; GO:0015893 | inferred from electronic annotation with InterPro:IPR004734	acetylcholine:hydrogen antiporter activity ; GO:0005278 | non-traceable author statement <newline> acetylcholine transmembrane transporter activity ; GO:0005277 | non-traceable author statement <newline> drug transmembrane transporter activity ; GO:0015238 | inferred from electronic annotation with InterPro:IPR004734	IPR004734:Multidrug resistance protein <newline> IPR011701:Major facilitator superfamily <newline> IPR016196:Major facilitator superfamily domain, general substrate transporter <newline> IPR020846:Major facilitator superfamily domain	VAChT	VAChT
1179562	NO	9	S1_25544942	JGI_V11_237331	1180064	1187292	+	0	0	0	0	0	0	0	0	0	0				0		0	0
1224130	NO	9	S1_25589510	JGI_V11_98432	1219837	1221055	+	KOG1187	0	Serine/threonine protein kinase	KOG4562	0	meNOG26335	0	td_s9c170g1	0	0				0		0	0	PRO_rich
1224130	YES	9	S1_25589510	JGI_V11_98433	1223596	1226937	-	KOG3761	0	Choline transporter	KOG3761	0	meNOG04222	GO:0005215/F:transporter activity,GO:0006810/P:transport,GO:0016020/C:membrane	0	ARP1_G1763	high-affinity choline transporter	ARP2_G3039	high-affinity choline transporter ;;	EOG4NVX1H	1	EOG4CNWJD	1	1	Na/solut_symport	FBgn0038641	Q9VE46	High-affinity choline transporter 1	CG7708	acetylcholine biosynthetic process ; GO:0008292 | inferred from sequence or structural similarity with UniProtKB:Q9GZV3 <newline> amino acid transmembrane transport ; GO:0003333 | inferred from sequence or structural similarity with Eaat1	proline:sodium symporter activity ; GO:0005298 | inferred from sequence or structural similarity with NCBI_gi:445299 <newline> choline transmembrane transporter activity ; GO:0015220 | inferred from sequence or structural similarity with UniProtKB:Q9GZV3 <newline> amino acid transmembrane transporter activity ; GO:0015171 | inferred from sequence or structural similarity with Eaat1	IPR001734:Sodium/solute symporter	-	CG7708
1527663	NO	9	S1_25893043	JGI_V11_237409	1522795	1523959	+	0	0	0	0	0	0	0	0	0	0				0		0	0
1527663	NO	9	S1_25893043	JGI_V11_31639	1529775	1531644	-	KOG3508	0	GTPase-activating protein	KOG3508	0	meNOG05222	0	0	0	0	ARP2_G1288	synaptic ras gtpase activating protein ;;	EOG4FXPPC	1	EOG4PZQ08	0	0	RasGAP;C2_Ca-dep	FBgn0261570	Q8T498	Probable Ras GTPase-activating protein	CG42684	Ras protein signal transduction ; GO:0007265 | inferred from sequence or structural similarity with UniProtKB:Q9UJF2 <newline> negative regulation of Ras protein signal transduction ; GO:0046580 | inferred from sequence or structural similarity with UniProtKB:Q9UAI0 <newline> inter-male aggressive behavior ; GO:0002121 | inferred from mutant phenotype	Ras GTPase activator activity ; GO:0005099 | inferred from sequence or structural similarity with UniProtKB:Q9UJF2 <newline> Ras GTPase activator activity ; GO:0005099 | inferred from sequence or structural similarity with UniProtKB:Q9UAI0	IPR000008:C2 calcium-dependent membrane targeting <newline> IPR001849:Pleckstrin homology domain <newline> IPR001936:Ras GTPase-activating protein <newline> IPR008936:Rho GTPase activation protein <newline> IPR008973:C2 calcium/lipid-binding domain, CaLB <newline> IPR023152:Ras GTPase-activating protein, conserved site <newline> IPR021887:Protein of unknown function DUF3498	-	CG42684
1527814	NO	9	S1_25893194	JGI_V11_237409	1522795	1523959	+	0	0	0	0	0	0	0	0	0	0				0		0	0
1527814	NO	9	S1_25893194	JGI_V11_31639	1529775	1531644	-	KOG3508	0	GTPase-activating protein	KOG3508	0	meNOG05222	0	0	0	0	ARP2_G1288	synaptic ras gtpase activating protein ;;	EOG4FXPPC	1	EOG4PZQ08	0	0	RasGAP;C2_Ca-dep	FBgn0261570	Q8T498	Probable Ras GTPase-activating protein	CG42684	Ras protein signal transduction ; GO:0007265 | inferred from sequence or structural similarity with UniProtKB:Q9UJF2 <newline> negative regulation of Ras protein signal transduction ; GO:0046580 | inferred from sequence or structural similarity with UniProtKB:Q9UAI0 <newline> inter-male aggressive behavior ; GO:0002121 | inferred from mutant phenotype	Ras GTPase activator activity ; GO:0005099 | inferred from sequence or structural similarity with UniProtKB:Q9UJF2 <newline> Ras GTPase activator activity ; GO:0005099 | inferred from sequence or structural similarity with UniProtKB:Q9UAI0	IPR000008:C2 calcium-dependent membrane targeting <newline> IPR001849:Pleckstrin homology domain <newline> IPR001936:Ras GTPase-activating protein <newline> IPR008936:Rho GTPase activation protein <newline> IPR008973:C2 calcium/lipid-binding domain, CaLB <newline> IPR023152:Ras GTPase-activating protein, conserved site <newline> IPR021887:Protein of unknown function DUF3498	-	CG42684
1610073	NO	9	S1_25975453	JGI_V11_237423	1601790	1605142	-	0	0	0	0	0	0	0	td_s9c232g0	ARP1_G5896	AGAP003352-PA	ARP2_G3240	hypothetical protein ;; erythrocyte band 7 integral membrane protein ;;		0		0	0
1610073	NO	9	S1_25975453	JGI_V11_98492	1614614	1615101	-	0	0	0	0	0	0	0	0	0	0				0		0	0
1724189	NO	9	S1_26089569	JGI_V11_45238	1719126	1719579	+	0	0	0	euNOG10332	0	meNOG22612	0	0	0	0			EOG4QFTX3	0	EOG469WRD	3	2	Calponin_act_bd
1724191	NO	9	S1_26089571	JGI_V11_45238	1719126	1719579	+	0	0	0	euNOG10332	0	meNOG22612	0	0	0	0			EOG4QFTX3	0	EOG469WRD	3	2	Calponin_act_bd
2131957	YES	9	S1_26497337	JGI_V11_313756	2127503	2157277	+	KOG1420	0	Ca2+-activated K+ channel Slowpoke. alpha subunit	KOG1420	0	meNOG05063	GO:0005267/F:potassium channel activity,GO:0006813/P:potassium ion transport,GO:0016020/C:membrane,GO:0005249/F:voltage-gated potassium channel activity,GO:0008076/C:voltage-gated potassium channel complex,GO:0015269/F:calcium-activated potassium channel activity,GO:0005261/F:cation channel activity,GO:0006812/P:cation transport,GO:0005216/F:ion channel activity,GO:0006811/P:ion transport	td_s9c327g0	ARP1_G351	calcium-activated potassium channel alpha chain	ARP2_G259	calcium-activated potassium channel alpha chain ;;	EOG42V6X2	1	EOG4XD8HP	1	1	Ion_trans;Ion_trans_2;BK_channel_alpha	FBgn0003429	Q03720	Calcium-activated potassium channel slowpoke	CG10693	potassium ion transport ; GO:0006813 | inferred from direct assay <newline> circadian rhythm ; GO:0007623 | inferred from mutant phenotype <newline> response to drug ; GO:0042493 | inferred from mutant phenotype <newline> potassium ion transport ; GO:0006813 | non-traceable author statement <newline> male courtship behavior, veined wing generated song production ; GO:0045433 | non-traceable autho…	calcium-activated potassium channel activity ; GO:0015269 | inferred from direct assay <newline> protein binding ; GO:0005515 | inferred from physical interaction with Slob <newline> protein binding ; GO:0005515 | inferred from physical interaction with Slip1 <newline> protein binding ; GO:0005515 | inferred from physical interaction with Pka-C1 <newline> calcium-activated potassium channel activ…	IPR003091:Voltage-dependent potassium channel <newline> IPR003929:Potassium channel, calcium-activated, BK, alpha subunit <newline> IPR005821:Ion transport <newline> IPR016040:NAD(P)-binding domain <newline> IPR013099:Ion transport 2	slowpoke	slo
2196654	YES	9	S1_26562034	JGI_V11_20224	2176034	2233086	-	KOG0148	0	Apoptosis-promoting RNA-binding protein TIA-1/TIAR (RRM superfamily)	KOG0148	0	meNOG07996	GO:0003676/F:nucleic acid binding	0	ARP1_G2988	nucleolysin tia-1	ARP2_G4147	heterogeneous nuclear ribonucleoprotein a1 ;; apoptosis-promoting rna-binding protein tia-1/tiar ;;	EOG4GTHW2	1	EOG4MSJTJ	2	2	RRM_RNP1;RRM_1	FBgn0005649	Q08212	Polyadenylate-binding protein	CG5422	nuclear mRNA splicing, via spliceosome ; GO:0000398 | inferred from sequence or structural similarity with NCBI_NP:003243 AND inferred from sequence or structural similarity with SGD_LOCUS:NAM8; SGD:S0001128 <newline> regulation of alternative nuclear mRNA splicing, via spliceosome ; GO:0000381 | inferred from mutant phenotype	poly(A) RNA binding ; GO:0008143 | non-traceable author statement <newline> mRNA binding ; GO:0003729 | non-traceable author statement <newline> mRNA binding ; GO:0003729 | inferred from sequence or structural similarity <newline> nucleic acid binding ; GO:0003676 | inferred from electronic annotation with InterPro:IPR000504 <newline> nucleotide binding ; GO:0000166 | inferred from electronic ann…	IPR000504:RNA recognition motif domain <newline> IPR012677:Nucleotide-binding, alpha-beta plait	Rox8	Rox8
173316	NO	10	S1_26789995	JGI_V11_300206	176282	176913	+	0	0	0	0	0	0	0	0	0	0				0		0	0
173316	YES	10	S1_26789995	JGI_V11_45911	171699	174516	+	KOG1721	0	FOG: Zn-finger	KOG1721	0	meNOG11852	GO:0003676/F:nucleic acid binding,GO:0005634/C:nucleus,GO:0008270/F:zinc ion binding	td_scaffold_10c29g0	ARP1_G7516	conserved hypothetical protein	ARP2_G7175	hypothetical protein ;; peb ;;	EOG4XSJ51	1	EOG43Z0W9	1	1	Znf_C2H2-like;Znf_C2H2;Znf_BED_prd	FBgn0003053	O46205	Zinc-finger nuclear protein hindsight	CG12212	terminal region determination ; GO:0007362 | inferred from genetic interaction with tor <newline> torso signaling pathway ; GO:0008293 | inferred from genetic interaction with tor <newline> amnioserosa maintenance ; GO:0046665 | inferred from mutant phenotype <newline> germ-band shortening ; GO:0007390 | inferred from mutant phenotype <newline> head involution ; GO:0008258 | non-traceable author …	sequence-specific DNA binding transcription factor activity ; GO:0003700 | inferred from sequence or structural similarity with EMBL:AF013754 <newline> zinc ion binding ; GO:0008270 | inferred from electronic annotation with InterPro:IPR007087, InterPro:IPR015880 <newline> nucleic acid binding ; GO:0003676 | inferred from electronic annotation with InterPro:IPR013087	IPR013087:Zinc finger, C2H2-type/integrase, DNA-binding <newline> IPR015880:Zinc finger, C2H2-like <newline> IPR007087:Zinc finger, C2H2-type	pebbled	peb
261654	YES	10	S1_26878333	JGI_V11_98626	259863	262574	-	KOG1029	0	Endocytic adaptor protein intersectin	0	0	0	0	td_scaffold_10c33g0	0	0			EOG4280GX	1	EOG4HX9VS	1	1	Bbox_C	FBgn0015600	A8DYU0	Toucan, isoform F;	CG9660	syncytial blastoderm mitotic cell cycle ; GO:0035186 | inferred from mutant phenotype <newline> ovarian follicle cell development ; GO:0030707 | traceable author statement <newline> mitotic sister chromatid segregation ; GO:0000070 | non-traceable author statement <newline> mitotic spindle organization ; GO:0007052 | non-traceable author statement <newline> proteolysis ; GO:0006508 | inferred fro…	protein kinase binding ; GO:0019901 | non-traceable author statement <newline> cysteine-type endopeptidase activity ; GO:0004197 | inferred from electronic annotation with InterPro:IPR000169	IPR000169:Peptidase, cysteine peptidase active site	toucan	toc
261658	YES	10	S1_26878337	JGI_V11_98626	259863	262574	-	KOG1029	0	Endocytic adaptor protein intersectin	0	0	0	0	td_scaffold_10c33g0	0	0			EOG4280GX	1	EOG4HX9VS	1	1	Bbox_C	FBgn0015600	A8DYU0	Toucan, isoform F;	CG9660	syncytial blastoderm mitotic cell cycle ; GO:0035186 | inferred from mutant phenotype <newline> ovarian follicle cell development ; GO:0030707 | traceable author statement <newline> mitotic sister chromatid segregation ; GO:0000070 | non-traceable author statement <newline> mitotic spindle organization ; GO:0007052 | non-traceable author statement <newline> proteolysis ; GO:0006508 | inferred fro…	protein kinase binding ; GO:0019901 | non-traceable author statement <newline> cysteine-type endopeptidase activity ; GO:0004197 | inferred from electronic annotation with InterPro:IPR000169	IPR000169:Peptidase, cysteine peptidase active site	toucan	toc
270957	NO	10	S1_26887636	JGI_V11_300346	271984	275112	+	KOG0706	0	Predicted GTPase-activating protein	KOG0706	0	meNOG10883	GO:0043087/P:regulation of GTPase activity	0	ARP1_G1464	putative ribosomal protein L7e	ARP2_G2409	gtpase-activating protein znf289 ;;	EOG45TB3P	1	EOG49CW2Q	0	0	ArfGAP	FBgn0037182	A8JNX0	CG6838, isoform D	CG6838	regulation of ARF GTPase activity ; GO:0032312 | inferred from electronic annotation with InterPro:IPR001164	ARF GTPase activator activity ; GO:0008060 | inferred from sequence or structural similarity with SGD_LOCUS:GLO3; SGD:S0000924 <newline> zinc ion binding ; GO:0008270 | inferred from electronic annotation with InterPro:IPR001164	IPR001164:Arf GTPase activating protein	-	CG6838
270957	NO	10	S1_26887636	JGI_V11_313807	275563	282303	+	KOG3627	EC:3.4.21.1	Chymotrypsin. ,Trypsin	KOG0260,KOG1721,KOG3627	2.7.7.6	meNOG04446,meNOG18056	GO:0003824/F:catalytic activity,GO:0006633/P:fatty acid biosynthesis,GO:0004295/F:trypsin activity,GO:0006508/P:proteolysis and peptidolysis	0	0	0				0		0	0	Peptidase_S1_S6;PRO_rich
270957	YES	10	S1_26887636	JGI_V11_98627	270153	271318	-	KOG4157	0	beta-1.6-N-acetylglucosaminyltransferase. contains WSC domain	0	0	0	0	td_scaffold_10c33g0	0	0				0		0	0
270959	NO	10	S1_26887638	JGI_V11_300346	271984	275112	+	KOG0706	0	Predicted GTPase-activating protein	KOG0706	0	meNOG10883	GO:0043087/P:regulation of GTPase activity	0	ARP1_G1464	putative ribosomal protein L7e	ARP2_G2409	gtpase-activating protein znf289 ;;	EOG45TB3P	1	EOG49CW2Q	0	0	ArfGAP	FBgn0037182	A8JNX0	CG6838, isoform D	CG6838	regulation of ARF GTPase activity ; GO:0032312 | inferred from electronic annotation with InterPro:IPR001164	ARF GTPase activator activity ; GO:0008060 | inferred from sequence or structural similarity with SGD_LOCUS:GLO3; SGD:S0000924 <newline> zinc ion binding ; GO:0008270 | inferred from electronic annotation with InterPro:IPR001164	IPR001164:Arf GTPase activating protein	-	CG6838
270959	NO	10	S1_26887638	JGI_V11_313807	275563	282303	+	KOG3627	EC:3.4.21.1	Chymotrypsin. ,Trypsin	KOG0260,KOG1721,KOG3627	2.7.7.6	meNOG04446,meNOG18056	GO:0003824/F:catalytic activity,GO:0006633/P:fatty acid biosynthesis,GO:0004295/F:trypsin activity,GO:0006508/P:proteolysis and peptidolysis	0	0	0				0		0	0	Peptidase_S1_S6;PRO_rich
270959	YES	10	S1_26887638	JGI_V11_98627	270153	271318	-	KOG4157	0	beta-1.6-N-acetylglucosaminyltransferase. contains WSC domain	0	0	0	0	td_scaffold_10c33g0	0	0				0		0	0
275188	NO	10	S1_26891867	JGI_V11_300346	271984	275112	+	KOG0706	0	Predicted GTPase-activating protein	KOG0706	0	meNOG10883	GO:0043087/P:regulation of GTPase activity	0	ARP1_G1464	putative ribosomal protein L7e	ARP2_G2409	gtpase-activating protein znf289 ;;	EOG45TB3P	1	EOG49CW2Q	0	0	ArfGAP	FBgn0037182	A8JNX0	CG6838, isoform D	CG6838	regulation of ARF GTPase activity ; GO:0032312 | inferred from electronic annotation with InterPro:IPR001164	ARF GTPase activator activity ; GO:0008060 | inferred from sequence or structural similarity with SGD_LOCUS:GLO3; SGD:S0000924 <newline> zinc ion binding ; GO:0008270 | inferred from electronic annotation with InterPro:IPR001164	IPR001164:Arf GTPase activating protein	-	CG6838
275188	NO	10	S1_26891867	JGI_V11_313807	275563	282303	+	KOG3627	EC:3.4.21.1	Chymotrypsin. ,Trypsin	KOG0260,KOG1721,KOG3627	2.7.7.6	meNOG04446,meNOG18056	GO:0003824/F:catalytic activity,GO:0006633/P:fatty acid biosynthesis,GO:0004295/F:trypsin activity,GO:0006508/P:proteolysis and peptidolysis	0	0	0				0		0	0	Peptidase_S1_S6;PRO_rich
275188	NO	10	S1_26891867	JGI_V11_98627	270153	271318	-	KOG4157	0	beta-1.6-N-acetylglucosaminyltransferase. contains WSC domain	0	0	0	0	td_scaffold_10c33g0	0	0				0		0	0
276808	NO	10	S1_26893487	JGI_V11_300346	271984	275112	+	KOG0706	0	Predicted GTPase-activating protein	KOG0706	0	meNOG10883	GO:0043087/P:regulation of GTPase activity	0	ARP1_G1464	putative ribosomal protein L7e	ARP2_G2409	gtpase-activating protein znf289 ;;	EOG45TB3P	1	EOG49CW2Q	0	0	ArfGAP	FBgn0037182	A8JNX0	CG6838, isoform D	CG6838	regulation of ARF GTPase activity ; GO:0032312 | inferred from electronic annotation with InterPro:IPR001164	ARF GTPase activator activity ; GO:0008060 | inferred from sequence or structural similarity with SGD_LOCUS:GLO3; SGD:S0000924 <newline> zinc ion binding ; GO:0008270 | inferred from electronic annotation with InterPro:IPR001164	IPR001164:Arf GTPase activating protein	-	CG6838
276808	YES	10	S1_26893487	JGI_V11_313807	275563	282303	+	KOG3627	EC:3.4.21.1	Chymotrypsin. ,Trypsin	KOG0260,KOG1721,KOG3627	2.7.7.6	meNOG04446,meNOG18056	GO:0003824/F:catalytic activity,GO:0006633/P:fatty acid biosynthesis,GO:0004295/F:trypsin activity,GO:0006508/P:proteolysis and peptidolysis	0	0	0				0		0	0	Peptidase_S1_S6;PRO_rich
288224	NO	10	S1_26904903	JGI_V11_313808	283904	285871	+	0	0	0	euNOG06425	0	meNOG14064	0	0	ARP1_G4722	conserved hypothetical protein	ARP2_G3388	hypothetical protein ;;	EOG4SJ3WR	1	EOG4MSJT0	0	0	CUE	FBgn0037556	Q7KSV7	CG9636, isoform A	CG9636	-	-	IPR003892:Ubiquitin system component Cue	-	CG9636
288224	YES	10	S1_26904903	JGI_V11_300347	286322	288477	+	0	0	0	euNOG11684	0	meNOG25075	0	0	ARP1_G5536	conserved hypothetical protein	ARP2_G2157	hypothetical protein ;;	EOG4RJDH2	1	EOG4GQW02	0	0	CUB;Neurhyp_horm;CLIP	FBgn0035928	Q9VSQ2	CG13310	CG13310	-	-	IPR000859:CUB	-	CG13310
327609	NO	10	S1_26944288	JGI_V11_300353	329417	331822	-	KOG1645	0	RING-finger-containing E3 ubiquitin ligase	KOG1645	0	meNOG09776	GO:0000151/C:ubiquitin ligase complex,GO:0004842/F:ubiquitin-protein ligase activity,GO:0008270/F:zinc ion binding,GO:0016567/P:protein ubiquitination	td_scaffold_10c45g0	ARP1_G4796	RING finger and WD repeat domain-containing protein 3	ARP2_G4380	ring finger and wd repeat domain-containing protein ;;	EOG4T4BB6	1	EOG4G7HSW	1	1	Znf_RING;WD40	FBgn0036660	Q9VV99	CG13025; RE72625p	CG13025	-	zinc ion binding ; GO:0008270 | inferred from electronic annotation with InterPro:IPR001841	IPR015943:WD40/YVTN repeat-like-containing domain <newline> IPR001680:WD40 repeat <newline> IPR001841:Zinc finger, RING-type <newline> IPR011046:WD40 repeat-like-containing domain <newline> IPR018957:Zinc finger, C3HC4 RING-type <newline> IPR013083:Zinc finger, RING/FYVE/PHD-type	-	CG13025
327609	NO	10	S1_26944288	JGI_V11_313818	322216	324169	-	KOG0792	EC:6.3.2.-	Acid--D-amino-acid ligases (peptide synthases). Tryptophan metabolism,Acid--D-amino-acid ligases (peptide synthases). Ubiquinone biosynthesis,Protein tyrosine phosphatase PTPMEG. contains FERM domain	KOG1101,KOG3527	0	meNOG07557	GO:0005856/C:cytoskeleton,GO:0000151/C:ubiquitin ligase complex,GO:0004842/F:ubiquitin-protein ligase activity,GO:0008270/F:zinc ion binding,GO:0016567/P:protein ubiquitination	0	ARP1_G6030	myosin regulatory light chain interacting protein	ARP2_G6040	myosin regulatory light chain interacting protein ;;	EOG4X95ZP	1	EOG4JHJ8M	0	0	Band_4.1_N;Znf_RING	FBgn0260866	Q8SWW8	Defense repressor 1; LD18186p	CG12489	immune response ; GO:0006955 | inferred from mutant phenotype <newline> negative regulation of biosynthetic process of antibacterial peptides active against Gram-negative bacteria ; GO:0002814 | inferred from mutant phenotype	zinc ion binding ; GO:0008270 | inferred from electronic annotation with InterPro:IPR001841	IPR000299:FERM domain <newline> IPR001841:Zinc finger, RING-type <newline> IPR011993:Pleckstrin homology-type <newline> IPR018979:FERM, N-terminal <newline> IPR019748:FERM central domain <newline> IPR019749:Band 4.1 domain <newline> IPR013083:Zinc finger, RING/FYVE/PHD-type <newline> IPR014352:FERM/acyl-CoA-binding protein, 3-helical bundle	defense repressor 1	dnr1
327609	YES	10	S1_26944288	JGI_V11_300352	326712	329399	+	KOG1117	0	Rho- and Arf-GTPase activating protein ARAP3	KOG1117	0	meNOG08996	0	0	ARP1_G6292	RhoGAP15B CG4937-PA	ARP2_G6886	hypothetical protein ;;	EOG4PVMDH	1	EOG49KMH6	0	0	RhoGAP	FBgn0030808	Q0KHR5	RhoGAP15B, isoform B	CG4937	signal transduction ; GO:0007165 | inferred from electronic annotation with InterPro:IPR000198, InterPro:IPR008936	small GTPase regulator activity ; GO:0005083 | inferred from sequence or structural similarity with UniProtKB:Q96P48	IPR000198:Rho GTPase-activating protein domain <newline> IPR001849:Pleckstrin homology domain <newline> IPR008936:Rho GTPase activation protein <newline> IPR011993:Pleckstrin homology-type	RhoGAP15B	RhoGAP15B
327643	NO	10	S1_26944322	JGI_V11_300353	329417	331822	-	KOG1645	0	RING-finger-containing E3 ubiquitin ligase	KOG1645	0	meNOG09776	GO:0000151/C:ubiquitin ligase complex,GO:0004842/F:ubiquitin-protein ligase activity,GO:0008270/F:zinc ion binding,GO:0016567/P:protein ubiquitination	td_scaffold_10c45g0	ARP1_G4796	RING finger and WD repeat domain-containing protein 3	ARP2_G4380	ring finger and wd repeat domain-containing protein ;;	EOG4T4BB6	1	EOG4G7HSW	1	1	Znf_RING;WD40	FBgn0036660	Q9VV99	CG13025; RE72625p	CG13025	-	zinc ion binding ; GO:0008270 | inferred from electronic annotation with InterPro:IPR001841	IPR015943:WD40/YVTN repeat-like-containing domain <newline> IPR001680:WD40 repeat <newline> IPR001841:Zinc finger, RING-type <newline> IPR011046:WD40 repeat-like-containing domain <newline> IPR018957:Zinc finger, C3HC4 RING-type <newline> IPR013083:Zinc finger, RING/FYVE/PHD-type	-	CG13025
327643	NO	10	S1_26944322	JGI_V11_313818	322216	324169	-	KOG0792	EC:6.3.2.-	Acid--D-amino-acid ligases (peptide synthases). Tryptophan metabolism,Acid--D-amino-acid ligases (peptide synthases). Ubiquinone biosynthesis,Protein tyrosine phosphatase PTPMEG. contains FERM domain	KOG1101,KOG3527	0	meNOG07557	GO:0005856/C:cytoskeleton,GO:0000151/C:ubiquitin ligase complex,GO:0004842/F:ubiquitin-protein ligase activity,GO:0008270/F:zinc ion binding,GO:0016567/P:protein ubiquitination	0	ARP1_G6030	myosin regulatory light chain interacting protein	ARP2_G6040	myosin regulatory light chain interacting protein ;;	EOG4X95ZP	1	EOG4JHJ8M	0	0	Band_4.1_N;Znf_RING	FBgn0260866	Q8SWW8	Defense repressor 1; LD18186p	CG12489	immune response ; GO:0006955 | inferred from mutant phenotype <newline> negative regulation of biosynthetic process of antibacterial peptides active against Gram-negative bacteria ; GO:0002814 | inferred from mutant phenotype	zinc ion binding ; GO:0008270 | inferred from electronic annotation with InterPro:IPR001841	IPR000299:FERM domain <newline> IPR001841:Zinc finger, RING-type <newline> IPR011993:Pleckstrin homology-type <newline> IPR018979:FERM, N-terminal <newline> IPR019748:FERM central domain <newline> IPR019749:Band 4.1 domain <newline> IPR013083:Zinc finger, RING/FYVE/PHD-type <newline> IPR014352:FERM/acyl-CoA-binding protein, 3-helical bundle	defense repressor 1	dnr1
327643	YES	10	S1_26944322	JGI_V11_300352	326712	329399	+	KOG1117	0	Rho- and Arf-GTPase activating protein ARAP3	KOG1117	0	meNOG08996	0	0	ARP1_G6292	RhoGAP15B CG4937-PA	ARP2_G6886	hypothetical protein ;;	EOG4PVMDH	1	EOG49KMH6	0	0	RhoGAP	FBgn0030808	Q0KHR5	RhoGAP15B, isoform B	CG4937	signal transduction ; GO:0007165 | inferred from electronic annotation with InterPro:IPR000198, InterPro:IPR008936	small GTPase regulator activity ; GO:0005083 | inferred from sequence or structural similarity with UniProtKB:Q96P48	IPR000198:Rho GTPase-activating protein domain <newline> IPR001849:Pleckstrin homology domain <newline> IPR008936:Rho GTPase activation protein <newline> IPR011993:Pleckstrin homology-type	RhoGAP15B	RhoGAP15B
348601	NO	10	S1_26965280	JGI_V11_313823	341719	344599	+	KOG3700	0	Predicted acyltransferase	KOG3700	0	meNOG09784	GO:0016747/F:transferase activity. transferring groups other than amino-acyl groups	td_scaffold_10c46g3	ARP1_G236	conserved hypothetical protein	ARP2_G227	conserved hypothetical protein; src	ixodes_ISCW009102-PA	EOG4Q83CH	1	EOG4F22W7	0	0	Acyl_transf_3;NRF_N	FBgn0025835	A8JUS7	CG17707	CG17707	-	transferase activity, transferring acyl groups other than amino-acyl groups ; GO:0016747 | inferred from electronic annotation with InterPro:IPR002656	IPR006621:Nose resistant-to-fluoxetine protein, N-terminal <newline> IPR002656:Acyltransferase 3	-
[truncated: 2,762 more rows]

## Sheet: Description of columns
Scaffold	Scaffold coordinate of gene onto assembly v1.1
Variant ID	Variant position along the lenght of the D. pulex reference genome considered as only one chromosome
Gene_JGI_ID	JGI_V11 = Dappu- official gene ID according to wFleaBase - dpulex1_JGI_V11_annotatedgene.gff.gz
[truncated: 30 more rows]
